# Supplementary material for: Predictive markers for the early prognosis of dengue severity: A systematic review and meta-analysis
Source: PLoS Negl Trop Dis. 2021 Oct 5;15(10):e0009808. doi: 10.1371/journal.pntd.0009808 (PMC8519480; doi:10.1371/journal.pntd.0009808)
Supplement: S1 Data — (XLSX) [file pntd.0009808.s018.xlsx]

## Sheet: Legend
Italic studies	Studies underwent meta-analyses
Bold characters	Main inputs for meta-analyses

## Sheet: Study identifiers
Study ID	Study title	Received date	Published date	Time of recruitment	Note	First author name	Country of first author	Correspondence author	Country of study	Note	Study design	Note	Study setting	Note 1
									Where author sampled		How the sampling was conducted. For example, studies analyzed their data based on the previously stored samples or medical history, those were retrospective		1= Primary care		Note 2
													2= Secondary care
													3= Tertiary care
													4= Other
													5= Unclear
Study 1	Utility of C-Reactive Protein Levels for Early Prediction of Dengue Severity in Adults	2015-04-04	2015	2006 and 2014		Chien-Chih Chen	Taiwan	Ing-Kit Lee	Taiwan		Retrospective		3	Kaohsiung CGMH
Study 2	An Evidence-Based Algorithm for Early Prognosis of Severe Dengue in the Outpatient Setting	2016-08-01	2016-12-28	1 October 2010 and finished on 31 December 2013	.	Nguyen Minh Tuan	Vietnam	Cameron P. Simmons	Vietnam		Prospective		3	Hospital for Tropical Diseases, Children’s Hospital No. 1, Children’s Hospital No. 2, Tien Giang Provincial Hospital, Dong Nai Children’s Hospital, Binh Duong Provincial Hospital, and Long An Provincial Hospital	7 hospitals in total
Study 3	The early whole-blood transcriptional signature of dengue virus and features associated with progression to dengue shock syndrome in Vietnamese children and young adults	2010-06-08	2010-10-13	June 2006 to December 2007		Long Truong Hoang	Vietnam	Cameron P. Simmons	Vietnam		Prospective		3	Dong Thap Hospital
Study 4	Serum levels of IL-8, IFNc, IL-10, and TGF b and their gene expression levels in severe and non-severe cases of dengue virus infection	2014-06-27	2015-04-10	during 2010-2012		Nidhi Pandey	India	Amita Jain	India		Retrospective		5	Department of pediatrics/ Department of Neurology (at Gandhi Memorial and Associated Hospitals, Lucknow)
Study 5	Serum levels of soluble vascular cell adhesion molecules may correlate with the severity of dengue virus-1 infection in adults	2014-11-13	2015-04-22	during dengue epidemic 2013		Baolin Liao	China	Fuchun Zhang	China		Retrospective		5	Guangzhou Eighth People’s Hospital
Study 6	Vascular Leakage in Dengue Hemorrhagic Fever Is Associated with Dengue Infected Monocytes, Monocyte Activation/Exhaustion, and Cytokines Production	2014-10-22	2015	NR		Sirichan Chunhakan	Thailand	Punnee Butthep	Thailand		Retrospective		5	Ramathibodi hospital
Study 7	Alteration of Cytokines and Chemokines During Febrile Episodes Associated With Endothelial Cell Damage and Plasma Leakage in Dengue Hemorrhagic Fever	NR	2012-12-01	NR		Punnee Butthep	Thailand	Punnee Butthep	Thailand		Retrospective		5	Ramathibodi hospital
Study 8	Serum levels of tumor necrosis factoralpha (TNF-alpha), interleukin-6 (IL-6), and interleukin-1 beta (IL-1 beta) in dengue-infected patients	NR	1993	1989–1990	outbreak of Dengue-3	Didier Hober	France	NR	Tahiti, French Polynesia		Retrospective		5	Centre Hospitalier Territorial of Papeete (Tahiti, French Polynesia)/Hospital Jean Prince of Papeete
Study 9	Clinical Relevance and Discriminatory Value of Elevated Liver Aminotransferase Levels for Dengue Severity	2011-10-20	2012-06-05	From 2006 to 2008		Linda K. Lee	Singapore	Linda K. Lee	Singapore		Retrospective		3	Department of Infectious Diseases, Tan Tock Seng Hospital (TTSH)
Study 10	Liver involvement associated with dengue infection in adults in Vietnam	2010-01-10	2010	September 2006–September 2008		Dinh The Trung	Vietnam	Dinh The Trung	Vietnam		Prospective		3	Hospital for Tropical Diseases in Ho Chi Minh City, Vietnam
Study 11	Elevated Soluble Thrombomodulin in the Febrile Stage Related to Patients at Risk for Dengue Shock Syndrome	NR	10, October 2006	NR		Punnee Butthep	Thailand	Punnee Butthep	Thailand		Retrospective		5	Department of Pediatrics, Faculty of Medicine, Ramathibodi Hospital, Bangkok, Thailand
Study 12	Platelet function during the acute phase of dengue hemorrhagic fever	NR	1989-03-01	NR		Tanomsri Srichaikul	Thailand	Suchitra Nimmannitya	Thailand		Retrospective		5	Pramorigkutklao Hospital/Children's Hospital
Study 13	Hemostatic Changes in Vietnamese Children with Mild Dengue Correlate with the Severity of Vascular Leakage Rather than Bleeding	2008-01-06	2009	Between August 2002 and January 2004		Bridget Wills	UK	Bridget Wills	Vietnam		Prospective		3
Study 14	Lower Low-Density Lipoprotein Cholesterol Levels Are Associated with Severe Dengue Outcome	2014-10-19	2015-09-03	August 2005–January 2013		Hope H. Biswas	USA	Eva Harris	Nicaragua		Prospective		5	Hospital Infantil Manuel de Jesús Rivera in Managua
Study 15	Association of Endothelial Glycocalyx and Tight and Adherens Junctions With Severity of Plasma Leakage in Dengue Infection	2016-10-10	2017-02-07	November 2013 through August 2015		Suhendro Suwarto	Indonesia	S. Suwarto	Indonesia		Prospective		4	Cipto Mangunkusumo/Persahabatan Hospitals, Jakarta	they are all responsible for all levels of care
Study 16	Criteria of "persistent vomiting" in the WHO 2009 warning signs for dengue case classification	2016-01-05	2016-05-16	June 2011 to November 2013		Nguyen Lam Vuong	Vietnam	Nguyen Tien Huy	Vietnam		Prospective		5	Nguyen Dinh Chieu hospital in Ben Tre
Study 17	Dengue Specific Immunoglobulin A Antibody is Present in Urine and Associated with Disease Severity	2015-06-26	2016	NR		Hui Zhao	China	unclear	China		Prospective		5	Guangzhou Eighth People’s Hospital
Study 18	Dengue viremia titer, antibody response pattern, and virus serotype correlate with disease severity	1999-07-21	1999-12-17	24 April 1994 to 16 December 1996		David W. Vaughn	Thailand	David W. Vaughn	Thailand		Retrospective			Queen Sirikit Institute of Child Health (formally the Bangkok Children’s Hospital)/the Kamphaeng Phet Provincial Hospital
Study 19	Elevation of soluble VCAM-1 plasma levels in children with acute dengue virus infection of varying severity	NR	2004	1995–1996		Penelopie Koraka	The Netherland	Prof. Dr. Albert D.M.E	Indonesia		Retrospective		4	Yogyakarta and Semarang	epidemic areas
Study 20	High levels of interferon alpha in the sera of children with dengue virus infection	NR	1993	1987–1988		Ichiro Kurane	USA	NR	Thailand		Retrospective		5	Bangkok Children's Hospital.
Study 21	High levels of serum hyaluronan is an early predictor of dengue warning signs and perturbs vascular integrity	2019-05-10	2019-10-01	August 2014 to January 2015; August 2015 to January 2016		Chun-Yu Lin	Sweden	Paraskevin Heldin	Taiwan		Prospective		5	Kaohsiung Medical University Hospital
Study 22	Oxidative stress in severe dengue viral infection: association of thrombocytopenia with lipid peroxidation	2007-12-30	1905-06-30	CD		R. Soundravally	India	Hoti	India		Retrospective		5	Pondicherry town, South India
Study 23	Patterns and causes of liver involvement in acute dengue infection	2016-02-16	2016-07-08	2015 from January to August		Samitha Fernando	Sri Lanka	Gathsaurie Neelika Malavige	Sri Lanka		Prospective		5	infectious diseases hospital of Sri Lanka
Study 24	The predictive and diagnostic accuracy of vascular endothelial growth factor and pentraxin-3 in severe dengue	NR	2018 Sep 22	January 2016 until October 2017		Gary Kim Kuan Low	Australia	Gary Kim Kuan Low	Malaysia		Prospective		4	Ampang Health Clinic is primary/Serdang hospital	2 hospitals
Study 25	Risk prediction for severe disease and better diagnostic accuracy in early dengue infection; the Colombo dengue study	2019-03-19	2019-08-01	October 2017 to May 2018		Ponsuge Chathurani Sigera	Sri Lanka	deepika@parasit.cmb.ac.lk	Sri Lanka		Prospective		5	National hospital of Sri Lanka
Study 26	Vascular Leakage in Severe Dengue Virus Infections: A Potential Role for the Nonstructural Viral Protein NS1 and Complement	2005-06-30	2006-04-15	November 2001 and December 2003		Panisadee Avirutnan	Thailand	NR	NR		Prospective		5	Khon Khan Provincial Hospital, Thailand
Study 27	Estimation of serum neopterin level as an early marker for detecting severe dengue infection	2019-06-10	2019-11-01	October 2016 to March 2018		Channanayaka Chandrashekhar	India	chandruped23@gmail.com	India		Prospective		3
Study 28	High levels of sTNFR p75 and TNF alpha in dengue-infected patients	1995-12-25	1996	1989–1990 outbreak		Didier Hober	French Polynesia	Didier Hober	Taihiti, French Polynesia		Retrospective		5	Centre Hospitalier Territorial of Papeete (Tahiti, French Polynesia)/Hospital Jean Prince of Papeete
Study 29	Plasma cell-free DNA: a potential biomarker for early prediction of severe dengue	2018-11-01	2019-03-13	July 2011 to May 2013	using sample from the previous study	Nguyen Thi Ngoc Phuong	Japan	Nguyen Tien Huy	Viet Nam		Prospective		5	Nguyen Dinh Chieu hospital, Ben Tre
Study 30	Activation of T lymphocytes in dengue virus infections: high levels of soluble interleukin 2 receptor, soluble CD4, soluble CD8, interleukin 2, and interferon-gamma in sera of children with dengue	1990-12-31	1991-11-01	1987–1988		Ichiro Kurane	USA	NR	Thailand		Prospective		5	Bangkok Children's Hospital.
Study 31	Use of structural equation models to predict dengue illness phenotype	2018-04-05	2018-10-01	24 April 1994 to 16 December 1996		Sangshin Park	United States of America	NR	Thailand		Retrospective analysis, sample from the prospective study		5	Queen Sirikit Institute of Child Health (formally the Bangkok Children’s Hospital)/the Kamphaeng Phet Provincial Hospital
Study 32	C-reactive protein as a potential biomarker for disease progression in dengue: A multi-country observational study	2019-08-08	Feb 17 2020	NR		Nguyen Lam Vuong	Vietnam	Sofia Yaccoub	multiple countries		Prospective		5
Study 33	Serum ferritin levels in children with dengue infection	NR	2008-09-01	from 2002 to 2005		Wathanee Chaiyaratana	Thailand	Wathanee Chaiyaratana	Thailand		Prospective		5	Ramathibodi Hospital
Study 34	Serum and urine sodium levels in dengue patients	NR	2005-01-01	January 1999 to January 2000		Jutarat Mekmullica	Thailand	Chitsanu Pancharoen	Thailand		Retrospective		3	Department of Pediatrics at Bhumibol Adulyadej Hospital
Study 35	Differential expression of microRNA, miR-150 and enhancer of zeste homolog 2 (EZH2) in peripheral blood cells as early prognostic markers of severe forms of dengue	NR	2020	NR		Harsha Hapugaswatta	Sri Lanka	Nimanthi Jayathilaka	Sri Lanka		Prospective		3	North Colombo Teaching Hospital
Study 36	Evaluation of host and viral factors associated with severe dengue based on the 2009 WHO classification	.	2014	between june and october 2009	during dengue outbreak	Aguilar	Mexico	Blanca H Ruiz-Ordaz	Mexico		Prospective cohort		4	all the settings
Study 37	Role of Cytokines as Molecular Marker of Dengue Severity	Nov 27 2017	2018	July 2015 to Novenber 2016		Priyanka Sehrawat	India	Prabhat Kumar	India		Prospective cohort		4	All India Institute of Medical Sciences (only one place not "ALL")
Study 38	Clinical Profile, Liver Dysfunction and Outcome of Dengue Infection in Children: A Prospective Observational Study	.	2020	July 2014 to July 2015		Durga Prasad	India	Durga Prasad	India		Prospective cohort		5	Department of Pediatrics, King George’s Medical University Hospital
Study 39	Microparticles as prognostic biomarkers in dengue virus infection	2017-11-08	2018	July 2016 to October 2016	during monsoon season	Rucha Patil	India	Shrimati Shetty	India		Prospective cohort		5	Department of Medicine, KEM Hospital
Study 40	The value of daily platelet counts for predicting dengue shock syndrome: Results from a prospective observational study of 2301 Vietnamese children with dengue	2016-07-28	2017	between 2001 and 2009		Phung Khanh Lam	Vietnam	Bridget Wills	Vietnam		Prospective cohort		3	Hospital for Tropical Diseases (HTD)

## Sheet: Markers' profile
Study ID	Title	Participant group		Note	Name of markers	Note	Sample size	Note	Age											Note	Gender								Note	Clinical sample collection time point			Note	Treatment before admission		Note	Classification used		Note	Acute or febrile phase
		Main population	subpopulation				N		Subgroup	Result 1	Unit	note 1	note 2	Result 2	Unit	Note	Result 3	unit	Note		Subgroup	result 1	unit	note 1	note 2	result 2	unit	Note		Febrile phase	Before complications	Note		Treatment (Yes or No)	Note			Note		Biochemical, Clinical, Genetic and Immunological markers
			Author might report separately information regarding this subpopulation		As stated in methodology or protocol (not in the results)		Number of patients in total regardless of subgroup		Data might be presented as for each group of paticipants		The measures that author used to describe										Data might be presented as for each group of paticipants									0= No	0= No			0= No			0= WHO 1997			Name of markers	Subgroup	N	Note	Result 1	Unit	Note	Result 2	Unit	Note 1
																														1= Yes	1= Yes			1= Yes			1= WHO 2009			As the results reported in result section of the research	Groups severity	Only patients reported in early phases (72 Hrs)
																														2= Unclear	2= Unclear			2= Unclear			2= WHO 2011
																																		3= Partially			3= Others (please note)
Study 1	Utility of C-Reactive Protein Levels for Early Prediction of Dengue Severity in Adults	Adult patients (≥18 years of age) with laboratory-confirmed dengue virus (DENV)	NR (Not reported)		C-reactive protein (CRP)		191	for entire observation		52.6 (16.0)	mean (SD) in years	for entire observation										91 (47.6)	n(%)	male	for entire observation					1	1	day 1-3		2			1			CRP	Non-severe	87	mg/L	16.91 (13.97)	mean (standard deviation)	tranformed by Luo and Wan method
																																									Severe	10	mg/L	64.55 (65.37)	mean (sd)	tranformed by Luo and Wan method
Study 2	An Evidence-Based Algorithm for Early Prognosis of Severe Dengue in the Outpatient Setting	Children 1–15 years of age	NR		Multiple biomarkers		7544 with complelete data	7563 on admission	Severe dengue	9 (7-11)	median (IQR)										NR									1	1	<72 hours of fever		2			1			Vomitting	Severe	117		79	event		38	non-event
									Non-severe dengue	9 (6-11)	median (IQR)																														Nonsevere	1943		804	event		1139	non-event
																																								Abdominal pain	Severe	117		34	event		83	non-event
																																									Nonsevere	1943		385	event		1558	non-event
																																								Mucosal bleeding	Severe	117		9	event		108	non-event
																																									Nonsevere	1943		112	event		1831	non-event
																																								WBC count	Severe	117	× 10^3 cells/µL	3.7 (2.5–5.8)	median (IQR)		4.02 (2.48)	mean (standard deviation)	tranformed by Luo and Wan method
																																									Nonsevere	1943	× 10^3 cells/µL	4.9 (3.6–6.9)	median (IQR)		5.15 (2.45)	mean(sd)	tranformed by Luo and Wan method
																																								Platelet count	Severe	117	× 10^3 cells/µL	110 (86.5–147)	median (IQR)		114.75 (45.41)	mean(sd)	tranformed by Luo and Wan method
																																									Nonsevere	1943	× 10^3 cells/µL	182 (144–227)	median (IQR)		184.45 (61.57)	mean(sd)	tranformed by Luo and Wan method
																																								Albumin	Severe	117	g/L	43.3 (40.5–45.1)	median (IQR)		42.95 (3.45)	mean(sd)	tranformed by Luo and Wan method
																																									Nonsevere	1943	g/L	43.8 (41.8–45.8)	median (IQR)		43.8 (2.97)	mean(sd)	tranformed by Luo and Wan method
																																								AST	Severe	117	U/L	101 (61.5–155)	median (IQR)		106.10 (70.18)	mean(sd)	tranformed by Luo and Wan method
																																									Nonsevere	1943	U/L	50 (40–66)	median (IQR)		52.10 (19.29)	mean(sd)	tranformed by Luo and Wan method
																																								Viral load	Severe	115	log10 copies/mL	7.5 (6.4–8.3)	median (IQR)		7.39 (1.43)	mean(sd)	tranformed by Luo and Wan method
																																									Nonsevere	1839	log10 copies/mL	7.2 (6.0–8.2)	median (IQR)		7.13 (1.63)	mean(sd)	tranformed by Luo and Wan method
Study 3	The early whole-blood transcriptional signature of dengue virus and features associated with progression to dengue shock syndrome in Vietnamese children and young adults	All suspected patients (all age groups)	NR		Whole-blood transcriptional signatures of host genes		450		DSS	11 (2–30)	median (range)										DSS	16/24 (67)	male/n (%male)							1	1	< 72 hours		2			0			Viremia	DSS	18	raw number of copy (not logarithm)	3.47E+7 (3.11E+4–2.15E+9)	median (range)		7.54 (4.49 to 9.33) in log base 10		7.34 (1.33); mean (standard deviation)
									UC dengue	10.5 (2–29)	median (range)										UC dengue	34/56 (61)	male/n (%male)																		Uncomplicated dengue	42	raw number of copy (not logarithm)	4.18E+07 (1.27E+5–1.46E+9)	median (range)		7.62 (5.1 to 9.16) in log base 10		7.52 (0.93); mean(sd)
																																								Neutrophil	DSS	23	10^3 cells/uL	2.75 (0.8–5.5)	median (range)		2.75 (2.22-3.33)	median (95% CI)	2.86 (1.22); mean (sd)
																																									UC dengue	50	10^3 cells/uL	2.48 (0.7–8.4)	median (range)		2.48 (2.27-3.10)	median (95% CI)	2.84 (1.72); mean (sd)
Study 4	Serum levels of IL-8, IFNc, IL-10, and TGF b and their gene expression levels in severe and non-severe cases of dengue virus infection	All age group	Children	data were separatedly analyzed for each population	IL-8		211/56	dengue cases (cases for serum cytokine test/cases for mRNA level of cytokines)	0-14	101 (18)	n	serum/mRNA samples	data for entire observation								male	156 (38)	n	serum/mRNA samples	for entire observation					1	2	with illness of <7 days		2			1		day -3 (from day 0 as the day of defervescence)	IFN-gama	non-severe	30	pg/mL	43.54(58.90)	mean (sd)	combined data
			Adults	data were separatedly analyzed for each population	IFN-gama				>14-35	71 (24)	n	serum/mRNA samples	data for entire observation								female	55 (18)	n	serum/mRNA samples	for entire observation																severe	21	pg/mL	61.11 (55.56)	mean (sd)	combined data
					IL-10				>35	39 (14)	n	serum/mRNA samples	data for entire observation
					TGF-beta																																		day -3 (from day 0 as the day of defervescence)	IL-10	non-severe	30	pg/mL	104.56 (171.82)	mean (sd)	combined data
					mRNA of IL-8																																				severe	21	pg/mL	108.77 (154.39)	mean (sd)	combined data
																																							day -3 (from day 0 as the day of defervescence)	IL-8	DWS-	18	pg/mL	114.77	mean		94.51	sd
																																									DWS+	12	pg/mL	313.92	mean		209.29	sd
																																									SD	21	pg/mL	475.95	mean		236.29	sd
																																							day -3 (from day 0 as the day of defervescence)	TGF-beta	DWS-	18	ng/mL	64.3701	mean		41.9291	sd
																																									DWS+	12	ng/mL	34.252	mean		28.3465	sd
					mRNA of IFN-gama																																				SD	21	ng/mL	27.7559	mean		27.1653	sd
																																							day -3 (from day 0 as the day of defervescence)	mRNA IFN-gama expression	DWS-	5	fold change	2.75768	mean		1.76311	sd
																																									DWS+	2	fold change	2.71248	mean		0.813744	sd
																																									SD	3	fold change	14.783	mean		5.1085	sd
																																							day -3 (from day 0 as the day of defervescence)	mRNA IL-10	DWS-	5	fold change	1.18919	mean		0.540541	sd
																																									DWS+	2	fold change	0.324324	mean		0.108108	sd
																																									SD	3	fold change	2.7027	mean		0.864865	sd
																																							day -3 (from day 0 as the day of defervescence)	mRNA IL-8	DWS-	5	fold change	1.00763	mean		0.251908	sd
																																									DWS+	2	fold change	1.00763	mean		0.400763	sd
																																									SD	3	fold change	1.00763	mean		0.423664	sd
																																							day -3 (from day 0 as the day of defervescence)	TGF-beta mRNA	DWS-	5	fold change	0.129032	mean		0.064516	sd
																																									DWS+	2	fold change	0.032258	mean		0.032258	sd
																																									SD	3	fold change	0.580645	mean		0.193549	sd
Study 5	Serum levels of soluble vascular cell adhesion molecules may correlate with the severity of dengue virus-1 infection in adults	Adults	NR		IL-6		51 (198 serum samples have been drawn from these 51 patients)	21 Severe cases	SD	41 (13)	mean (SD)	for entire observation									SD	12 (57.1%)	n (%)	for entire observation						1	2	day 1-3 after onset	Acute is < 6 days of illness	2			0
					IL-10			30 DF cases	DF	38 (17)	mean (SD)	for entire observation									DF	16 (53.3%)	n (%)	for entire observation																virus load	severe	NR	logcopies/mL	5.06 (3.52–5.76)	median (IQR)
					IL-17A																																				DF	NR	logcopies/mL	5.13 (3.15–5.87)	median (IQR)
					IFN-gama																																			sVCAM-1	severe	NR	ng/mL	16.75 (11.55–34.74)	median (IQR)
					TNF-alpha																																				DF	NR	ng/mL	9.99 (5.38–14.17)	median (IQR)
					sTNFR1																																			IL-6	severe	NR	pg/mL	73.15 (18.52- 310.19)	median (IQR)
					sVCAM-1																																				DF	NR	pg/mL	12.96 (2.00-183.33)	median (IQR)
					Viremia																																			TNF-a	severe	NR	pg/mL	5.68 (1-125.00)	median (IQR)
																																									DF	NR	pg/mL	1(1-62.5)	median (IQR)
																																								IL-10	severe	NR	pg/mL	53.44(1-267.18)	median (IQR)
																																									DF	NR	pg/mL	1(1-141.22)	median (IQR)
																																								IFN-gama	severe	NR	pg/mL	20.7 (1-241.4)	median (IQR)
																																									DF	NR	pg/mL	10.34 (1-262.07)	median (IQR)
																																							data not shown	IL-17A	NA	NR	.	.	.
																																							data not shown	sTNFR1	NA	NR	.	.	.
Study 6	Vascular Leakage in Dengue Hemorrhagic Fever Is Associated with Dengue Infected Monocytes, Monocyte Activation/Exhaustion, and Cytokines Production	Children	NR		IL-10		115	36 cases	DF	10.5 (4–14)	mean (range)	for entire observation		11.25 (4-17) 3.46	mean (range) SD	for entire observation				36	DF	16	n	male						1	1	Day 2, day 1 before day of defervescene (0)		2			0		Day -2	Platelet count (×10^6/L)	non-DSS cases	16	(×10^6/L)	92.13 (36.23)	mean (sd)	combined data
					TNF-alpha			33 cases	DHF1	12.0 (5–17)	mean (range)	for entire observation								33	DHF1	16	n	male																	DSS cases	2	(×10^6/L)	80 (49)	mean (sd)
					IL-1 beta			27 cases	DHF2	12.3 (7–15)	mean (range)	for entire observation								27	DHF2	12	n	male
																																							Day -2	IL-10	non-DSS cases	16	(pg/mL)	34.28 (25.64)	mean (sd)	combined data
																																									DSS cases	2	(pg/mL)	2, 29.1(11.2)	mean (sd)
																																							Day -2	TNF-alpha	non-DSS cases	16	(pg/mL)	4.3 (1.72)	mean (sd)	combined data
																																									DSS cases	2	(pg/mL)	2, 4.1 (1.7)	mean (sd)
																																							Day -2	IL-1𝛽	DF	7	(pg/mL)	0.5	mean		0.2	SD
																																									DHF1	7	(pg/mL)	1	mean		0.7	SD
																																									DHF2	2	(pg/mL)	0.5	mean		0.1	SD
																																									DSS	2	(pg/mL)	0.6	mean		0.01	SD
Study 7	Alteration of Cytokines and Chemokines During Febrile Episodes Associated With Endothelial Cell Damage and Plasma Leakage in Dengue Hemorrhagic Fever	NR	NR	note for multiple pubblication of study 6	NR		149	for entire observation	NR												NR									1	1		Day 0 is as defervescene	2			0		Day -2	IL-4	DF	NR
																																							Day -1	IL-6	DHF1	NR
																																								IL-8	DHF2	NR
																																								IL-10	DSS	NR
																																								IFN-gama		NR
																																								TNF-alfa		NR
																																								MCP-1		NR
																																								IL-1beta		NR
																																								IL-2		NR
																																								VEGF		NR
																																								EGF		NR
Study 8	Serum levels of tumor necrosis factoralpha (TNF-alpha), interleukin-6 (IL-6), and interleukin-1 beta (IL-1 beta) in dengue-infected patients	all age group	Children	only children were eligible for this review	TNF-alpha		65	47	Children	3 months–15 years old		for entire observation									NR									1	1			2			3	WHO 1975	day 1–3	TNF-alpha	non-DSS cases	9	pg/ml	144.313	mean		42.31	standard deviation	children only
			Adults	late sampling	IL-1 beta			18	Adults	23–66 years old		for entire observation									NR																				DSS cases	5	pg/ml	226.708	mean		124.69	standard deviation	children only
					IL-6
																																							day 1–3	IL-6	non-DSS cases	7	pg/ml	44.81	mean		28.7175	standard deviation	children only
																																									DSS cases	6	pg/ml	20.97	mean		14.404	standard deviation	children only
																																							raw data were checked for normalization or were normalized
Study 9	Clinical Relevance and Discriminatory Value of Elevated Liver Aminotransferase Levels for Dengue Severity	Adult patients	NR		AST		690	for entire observation	NR	35 (27-43)	median (IQR)	for entire observation									NR	493 (71%)	n (%)	male	for entire observation					1	1	day 1-3 (febrile phase)		2			0, 1		WHO 2009 classification	AST	DWS-	NR (authors not repoted number of participants for each group, but total cases were 258)	U/L	56.5 (39–107)	median (IQR)
					ALT																																				DWS+		U/L	68 (48–103)	median (IQR)
																																									SD		U/L	106 (57.5–167)	median (IQR)
																																								ALT	DWS-		U/L	31.5 (22–50)	median (IQR)
																																									DWS+		U/L	45 (24–65)	median (IQR)
																																									SD		U/L	56 (27.5–107.5)	median (IQR)
																																							WHO 1997 classification	AST	DF	NR (authors not repoted number of participants for each group, but total cases were 258)	U/L	63 (41–111.5)	median (IQR)
																																									DHF		U/L	84.5 (59.5–139)	median (IQR)
																																									DSS		U/L	60 (41–107)	median (IQR)
																																								ALT	DF		U/L	39.5 (24–65)	median (IQR)
																																									DHF		U/L	50.5 (34–80)	median (IQR)
																																									DSS		U/L	31.5 (19–67)	median (IQR)
Study 10	Liver Involvement Associated with Dengue Infection in Adults in Vietnam	More than 14 years old	NR		not clearly stated		644		No shock	22	median			16-49	90% range						no shock	268	n	male sex						1	1	day 1-3		2			1			AST	non-schock	81	U/L	49.38 (38.24)	mean (sd)	combined data
									Shock	20	median			15-35	90% range						shock	49	n	male sex																	shock	4	U/L	63.85 (18.14)	mean (sd)
														15-32	90% range
																																								ALT	non-shock	81	U/L	47.72 (40.77)	mean (sd)	combined data
																																									Shock	4	U/L	73.76 (34.06)	mean (sd)
Study 11	Elevated soluble thrombomodulin in the febrile stage related to patients at risk for dengue shock syndrome	Children (4-16)	NR		CECs		111	25 cases	DF	10.2	mean			5 to 15	range		10.6 (4-16)	mean (range)	data for the entire observation	.	DF	13	n	male		62	n (male)	data for the entire observation		1	1	before defervescene (-3, -2, -1)		2			0		day -3	CEC	DF	3	cells/mL	1.33	mean		2.3	standard deviation (SD)
					sTM (CD141)			30 cases	DHF1	10	mean			4 to 16	range						DHF1	18	n	male																	DHF1	2	cells/mL	1	mean		1.4	SD
					sVCAM-1			34 cases	DHF2	11.4	mean			6 to 15	range						DHF2	21	n	male																	DHF2	2	cells/mL	1	mean		1.4	SD
					sICAM-1			14 cases	DSS	9.9	mean			4 to 14	range						DSS	7	n	male																	DSS	1	cells/mL	4	mean		NA	SD
					sE-selectin			8 cases	OFIs	11.6	mean			6 to 15	range						OFIs	3	n	male																							NA	SD
																																							day -2		DF	5	cells/mL	2.8	mean		1.1	SD
																																									DHF1	6	cells/mL	1.33	mean		1	SD
																																									DHF2	9	cells/mL	3.33	mean		1	SD
																																									DSS	3	cells/mL	3.33	mean		1.2	SD
																																															2.8	SD
																																							Day -1		DF	18	cells/mL	2.67	mean		1.9	SD
																																									DHF1	16	cells/mL	2.63	mean		1.2	SD
																																									DHF2	20	cells/mL	3.3	mean		1.2	SD
																																									DSS	3	cells/mL	4	mean		2	SD
																																															1.4	SD
																																							Day -3	sTM	DF	3	ng/mL	5.97	mean		2.9	SD
																																									DHF1	2	ng/mL	6.55	mean		1.7	SD
																																									DHF2	3	ng/mL	8.27	mean		4.7	SD
																																									DSS	1	ng/mL	10.89	mean		NA	SD
																																															NA	SD
																																							Day -2		DF	6	ng/mL	5.78	mean		2.6	SD
																																									DHF1	6	ng/mL	6.08	mean		2	SD
																																									DHF2	9	ng/mL	6.07	mean		3.6	SD
																																									DSS	3	ng/mL	10.58	mean		1.8	SD
																																															3.2	SD
																																							day -1		DF	18	ng/mL	6.29	mean		3.4	SD
																																									DHF1	18	ng/mL	5.21	mean		2.9	SD
																																									DHF2	20	ng/mL	6.9	mean		3.4	SD
																																									DSS	4	ng/mL	11.32	mean		1.4	SD
																																															1.7	SD
Study 12	Platelet function during the acute phase of dengue hemorrhagic fever	Children (5–12 years old)	NR		Hematocrit		35	17 cases	Grade 2	5-12	range			5-12	range	data for the entire observation						16	n	female		19	n	male	data for the entire observation	1	1			2			3	WHO 1986	day -2	Platelet count	Shock cases	3	x10^3/mm^3	93.56	median		48.93	Q1	151.93
					Platelet count			18 cases	Grade 3 + 4	6-14	range																														Non-schock cases	4	x10^3/mm^3	101.29	median		70.39	Q1	129.61
					PTT	Partial thromboplastin time																																	day -1		Shock cases	9	x10^3/mm^3	67.8	median		24.89	Q1	106.44
					PT	Prothrombin time																																			Non-schock cases	11	x10^3/mm^3	81.55	median		27.47	Q1	151.93
					TT	Thrombin time																																	day -2	BTG	Shock cases	0	IU per platelet 10^8	.	.
					Fibrinogen																																				Non-schock cases	0	IU per platelet 10^8	.	.
					FDP	Fibrinogen degradation products																																	day -1		Shock cases	1	IU per platelet 10^8	345.45	raw data
					ECL	Euglobulin clot lysis time																																			Non-schock cases	1	IU per platelet 10^8	412.12	raw data
					ECL	Fribrin monomer																																	day -2	PF4	Shock cases	0	IU per platelet 10^8	.	.
					BTG	Plasma betathromboglobulin																																			Non-schock cases	0	IU per platelet 10^8	.	.
					PF4	Platelet factor																																	day -1		Shock cases	1	IU per platelet 10^10	91.24	raw data
																																									Non-schock cases	1	IU per platelet 10^11	98.43	raw data
Study 13	Hemostatic Changes in Vietnamese Children with Mild Dengue Correlate with the Severity of Vascular Leakage Rather than Bleeding	Children (2-15 years old)	NR	overlapping data with study 40, we already contatcted Lam et al., to confirm this overlapping. Therefore, this ID did not undergo meta-analysis, but narrative review	Hemostatic parameters		431	112 cases	No haemoconcentration	11 (7-14)	median (90% range)										No haemoconcentration	58 (52)	n (%)	male sex						1	1	day 1-3		2			0			PT	No hemoconcerntration	56	second	12.5	median		11.9-15.6	90% range
								112 cases	Mild haemoconcentration	12 (7-14)	median (90% range)										Mild haemoconcentration	59 (53)	n (%)	male sex																	Mild hemoconcerntration	48	second	12.4	median		11.9-16.0	90% range
								110 cases	Significant haemoconcentration	12 (7-14)	median (90% range)										Significant haemoconcentration	64 (58)	n (%)	male sex																	Significant hemoconcerntration	52	second	12.8	median		11.9-16.9	90% range
								33 cases	Shock	12 (7-14)	median (90% range)										Shock	15 (46)	n (%)	male sex																	Shock	14	second	13.4	median		11.9-16.9	90% range
																																								APTT	No hemoconcerntration	56	second	33.4	median		32.0–45.7	90% range
																																									Mild hemoconcerntration	48	second	35.1	median		32.0–42.3	90% range
																																									Significant hemoconcerntration	52	second	32.9	median		32.0–51.5	90% range
																																									Shock	14	second	33.4	median		32.0–39.7	90% range
																																								Fibrinogen	No hemoconcerntration	56	g/L	3	median		2.0–3.8	90% range
																																									Mild hemoconcerntration	48	g/L	2.9	median		1.9–4.1	90% range
																																									Significant hemoconcerntration	52	g/L	3.2	median		2.2–4.1	90% range
																																									Shock	14	g/L	2.8	median		1.9–3.5	90% range
																																								FDP	No hemoconcerntration	56	no. (%)	44 (79)	n (%)
																																									Mild hemoconcerntration	48	no. (%)	39 (81)	n (%)
																																									Significant hemoconcerntration	52	no. (%)	38 (73)	n (%)
																																									Shock	14	no. (%)	11 (9)	n (%)
																																								Platelet count	No hemoconcerntration	76	10^9/L	149	median		75–244	90% range
																																									Mild hemoconcerntration	64	10^9/L	146	median		64–231	90% range
																																									Significant hemoconcerntration	72	10^9/L	119	median		51–234	90% range
																																									Shock	26	10^9/L	100	median		52–235	90% range
Study 14	Lower Low-Density Lipoprotein Cholesterol Levels Are Associated with Severe Dengue Outcome	Infants and children (6 months to 14 years old)	Infants	data were not separately reported	Total serum cholesterol		1236		DENV	146	n	from 1-4	categorical variables								DENV	397	n	female		392	n	male		1	1			2			1		day 2	Total serum cholesterol level	DWS	34	mg/dl	108.13	mean	2.03452	11.6961	standard deviation (sd)
			Children		HDL-C (direct)					250	n	from 5-8																													SD	38	mg/dl	103.82	mean	2.02619	48.7394	sd
					LDL-C (direct)					276	n	from 9-12																											day 3		DWS	137	mg/dl	104.73	mean	1.97756	16.3684	sd
										117	n	>=13																													SD	77	mg/dl	100.83	mean	1.99167	38.3329	sd
																																							day 2	LDL	DWS	34	mg/dl	60.51	mean	2.03452	10.7476	sd
																																									SD	38	mg/dl	49.54	mean	2.02619	17.6653	sd
																																							day 3		DWS	137	mg/dl	55.66	mean	1.97756	16.2289	sd
																																									SD	77	mg/dl	49.79	mean	1.99167	26.1153	sd
																																							day 2	HDL	DWS	34	mg/dl	40.61	mean	2.03452	7.16504	sd
																																									SD	38	mg/dl	36.08	mean	2.02619	17.6609	sd
																																							day 3		DWS	137	mg/dl	35.63	mean	1.97756	9.3102	sd
																																									SD	77	mg/dl	29.63	mean	1.99167	15.6335	sd
Study 15	Association of Endothelial Glycocalyx and Tight and Adherens Junctions With Severity of Plasma Leakage in Dengue Infection	Patients aged >14	NR		Endothelial glycocalyx		103	30 cases	DF group	21 (19–28)	median (IQR)	on the 3rd day of fever onset									DF group	14/16	male/female	on the 3rd day						1	1	on the third day		2			2			Syndecan-1	DF	30	ng/mL	30.26 (13.65–159.45)	median (IQR)
					Tight junction			50 cases	DHF group	22 (18–29)	median (IQR)	on the 3rd day of fever onset									DHF group	25/25	male/female	on the 3rd day																	DHF	50	ng/mL	122.81 (32.46–313.62)	median (IQR)
					Adherens junctions			23 cases	Severe plasma leakage group	22 (18–30)	median (IQR)	on the 3rd day of fever onset									Severe plasma leakage group	9/14	male/female	on the 3rd day																	Severe plasma leakage	23	ng/mL	256.42 (100.73–414.09	median (IQR)
																																								Heparan sulfate	DF	30	pg/mL	148.34 (85.14–399.51)	median (IQR)
																																									DHF	50	pg/mL	147 (104.53–523.72)	median (IQR)
																																									Severe plasma leakage	23	pg/mL	200.93 (112.88–300.71)	median (IQR)
																																								Chondroitin sulfate	DF	30	ng/mL	24.56 (20.21–34.58)	median (IQR)
																																									DHF	50	ng/mL	34.77 (24.93–44.05)	median (IQR)
																																									Severe plasma leakage	23	ng/mL	34.62 (24.42–42.62)	median (IQR)
																																								Hyaluronan	Non-severe plasma leakage	80	ng/mL	950.32	mean		1847.25	standard deviation	processed data
																																									Severe plasma leakage	23	ng/mL	1974.97	mean		3088.63	standard deviation	processed data
																																								Claudin-5	DF	30	pg/mL	17.42 (11.71–34.56)	median (IQR)
																																									DHF	50	pg/mL	28.77 (11.87–52.98)	median (IQR)
																																									Severe plasma leakage	23	pg/mL	50.1 (22.7–78.7)	median (IQR)
																																								VE-cadherin	DF	30	ng/mL	23.01 (19.29–38.69)	median (IQR)
																																									DHF	50	ng/mL	22.81 (19.48–30.01)	median (IQR)
																																									Severe plasma leakage	23	ng/mL	22.36 (18.85–29.14)	median (IQR)
Study 16	Criteria of "persistent vomiting" in the WHO 2009 warning signs for dengue case classification	All age group	NR		Vomiting		79			14 (11–19)	median (IQR)											0.51	female			40/79	female/total			1	1	less than 72 hrs		2			1			Vomitting (sign)	SD	12		11	event		1	non event
																																									D/DWS	67		33	event		34	non event
																																								vomiting episodes per day	SD	12		2.5 (2–3)	median (IQR)
																																									D/DWS	67		0 (0–2)	median (IQR)
Study 17	Dengue Specific Immunoglobulin A Antibody is Present in Urine and Associated with Disease Severity	Adults	NR		IgA	in urine	78		DF	38.8 ± 16.7	mean ± sd			46.0 ± 20.9	mean ± sd	in total (DF+SD)					DF	36 (67.9)	male	n(%)		17 (32.1)	female	n(%)		1	2	day 1 to 3	unclear that how they defined the first day of fever onset	2			1			IgA detection	DF	16		3	event		13	non-event	detected by quick test on urine
									SD	61.4 ± 20.7	mean ± sd										SD	14 (56)	male	n(%)		11 (44)	female	n(%)													SD	3		1	event		2	non-event	detected by quick test on urine
Study 18	Dengue viremia titer, antibody response pattern, and virus serotype correlate with disease severity	Children (18 months to 14 years)	NR		Viremia titer		168 (37% of the eligible)	88 cases	DF	7.8	mean age in year									88	DF	50	%	male						1	1	less than 72 hours		2			0		day -3	Viremia titer	DF	NR		6.73	logMID50/mL	for DENV-2 only
								67 cases	DHF1/2	7.5/8.8	mean age in year									67	DHF1/2	78/73	%	male																	DHF1/2	NR		7.91	logMID50/mL	for DENV-2 only
								13 cases	DHF3	8.1	mean age in year									13	DHF3	46	%	male																	DHF3	NR		8.5	logMID50/mL	for DENV-2 only
																																							day -2	Viremia titer	DF	NR		6.46	logMID50/mL	for DENV-2 only
																																									DHF1/2	NR		6.89	logMID50/mL	for DENV-2 only
																																									DHF3	NR		8.34	logMID50/mL	for DENV-2 only
																																							day -1	Viremia titer	DF	NR		4.88	logMID50/mL	for DENV-2 only
																																									DHF1/2	NR		5.46	logMID50/mL	for DENV-2 only
																																									DHF3	NR		7.06	logMID50/mL	for DENV-2 only
Study 19	Elevation of soluble VCAM-1 plasma levels in children with acute dengue virus infection of varying severity	Children	NR		Plasma levels of vascular cell adhesion molecule 1 (VCAM-1)		168	71 cases	DF	7.8	mean	SD unavailable	for entire observation								DF	37	male			34	female	for entire observation		1	1	day 2-3 after fever onset		2			0			sVCAM-1	DF	20	ng/ml	723.56	mean	SD unavailable
								30 cases	DHF	7.7	mean	SD unavailable	for entire observation								DHF	15	male			15	female	for entire observation													DHF	2	ng/ml	158.115	mean	SD unavailable
								67 cases	DSS	6.6	mean	SD unavailable	for entire observation								DSS	28	male			39	female	for entire observation													DSS	10	ng/ml	955.672	mean	SD unavailable
Study 20	High levels of interferon alpha in the sera of children with dengue virus infection	Children (5-14 years)	NR		Interferon alpha		45	35 cases	DHF	9.1 (2.9)	mean (sd)			5 to 14	range	for entire observation					DHF	19	male			16	female	for entire observation		2	2	day -1 before defervescene		2			3	1986		IFN-alpha	Grade 1	5	UI/ml (log scale)	4.1109	mean		10.2499	SEM
								10 cases	DF	9.9 (2.9)	mean (sd)			5 to 14	range	for entire observation					DF	6	male			4	female	for entire observation													Grade 2	4	UI/ml (log scale)	6.1027	mean		17.2157	SEM
																																									Grade 3	4	UI/ml (log scale)	4.2137	mean		10.7026	SEM
Study 21	High levels of serum hyaluronan is an early predictor of dengue warning signs and perturbs vascular integrity	Adults aged >=20	NR		Hyaluronan level in serum		108	42 cases	WS-	53 (26-90)	mean (range)									42	WS-	NR								1	1	within 3 days		0	excluded treatment		1			Hyaluronan	WS+ and WS-	93	µg/ml	1.59	mean		3.63	Standard Deviation (SD)	processed data
								51 cases	WS+	62 (22-88)	mean (range)									51	WS+	NR																			severe	15	µg/ml	4.7	mean		4	Standard Deviation (SD)	processed data
								15 cases	Severe	68 (41-84)	mean (range)									15	severe	NR
																																								WBC	WS+ and WS-	93	x10^3/µl	4.74	mean		3.02	Standard Deviation (SD)	processed data
																																									severe	15	x10^3/µl	5.45	mean		2.87	Standard Deviation (SD)	processed data
																																								Platelet	WS+ and WS-	93	x1000/ml	137.03	mean		46.46	Standard Deviation (SD)	processed data
																																									severe	15	x1000/ml	90	mean		49.18	Standard Deviation (SD)	processed data
																																								Albumin	WS+ and WS-	93	mg/ml	36.35	mean		5.08	Standard Deviation (SD)	processed data
																																									severe	15	mg/ml	29	mean		4.74	Standard Deviation (SD)	processed data
																																								AST	WS+ and WS-	93	IU/L	80.61	mean		86.63	Standard Deviation (SD)	processed data
																																									severe	15	IU/L	145	mean		60.52	Standard Deviation (SD)	processed data
																																								ALT	WS+ and WS-	93	IU/L	55.19	mean		68.82	Standard Deviation (SD)	processed data
																																									severe	15	IU/L	104	mean		56.03	Standard Deviation (SD)	processed data
Study 22	Oxidative stress in severe dengue viral infection: association of thrombocytopenia with lipid peroxidation	Adults	NR		not clearly stated		80	27 cases	DF	23 (15–66)	mean (range) in year	for entire observation								27	DF	0.95 : 1.0	male:female	for entire observation						1	1	day 3 after fever onset		2			0			MDA	DF	NR	could not extract most of the essential data
								32 cases	DHF	37 (21–58)	mean (range) in year	for entire observation								32	DHF	1.3 : 1.0	male:female	for entire observation																Total antioxidant status	DHF	NR	could not extract most of the essential data
								21 cases	DSS	25 (16–64)	mean (range) in year	for entire observation								21	DSS	1.05 : 1.0	male:female	for entire observation																Protein Carbonyls	DSS	NR	could not extract most of the essential data
																																								Platelet count		NR	could not extract most of the essential data
Study 23	Patterns and causes of liver involvement in acute dengue infection	Adults	NR		Timing of liver injury		55	33 cases	NSD	33.60 ± 13.26	mean (sd)	for entire observation									NR									1	1	day 3	day 1 is the first day of fever onset	0	they were excluded		1			AST	NSD	4	IU/L	84.85	mean		41.88	Standard Deviation (SD)
					Viral load			22 cases	SD	30.36 ± 14.23	mean(sd)	for entire observation									NR																				SD	2	IU/L	99.17	mean		54.55	SD
					Vascular leak
					Inflammatory mediators																																			ALT	NSD	4	IU/L	80.5	mean		35.34	SD
					Clinical features																																				SD	2	IU/L	81.15	mean		49.05	SD
																																								Gama Glutamyl transferase	NSD	4	U/L	100.39	mean		70.87	SD
																																									SD	2	U/L	178.35	mean		155.34	SD
																																								Alkaline phosphatase	NSD	4	U/L	63.23	mean		15.34	SD
																																									SD	2	U/L	82.01	mean		NR	SD
																																								Albumin	NSD	4	g/dL	36	mean		3.1	SD
																																									SD	2	g/dL	36.48	mean		2.94	SD
																																								IL-10	NSD	4	pg/mL	14.5	mean		6.72	SD
																																									SD	2	pg/mL	10.08	mean		11.2	SD
																																								IL-17	NSD	4	pg/mL	8.37	mean		10.47	SD
																																									SD	2	pg/mL	51.98	mean		73.01	SD
Study 24	The predictive and diagnostic accuracy of vascular endothelial growth factor and pentraxin-3 in severe dengue	patients >=15 years	NR		Vascular endothelial growth factor	or VEGF	82	29 cases	SD	34.38 (15.96)	mean (SD)									29	SD	12 (41.40)	male			17 (58.60)	female			1	1	presented within the first three days (72 hours)		0	aspirin cases were excluded		1		day 1	Pentraxin-3	NSD	2	ng/mL	6.93	mean		from -3.25 to 17.11	95% CI
					Pentraxin-3			53 cases	NSD	30.17 (13.36)	mean (SD)									53	NSD	35 (66.00)	male			18 (34.00)	female														SD	2	ng/mL	4.578	mean		from -5.96 to 15.18	95% CI
																																							day 2		NSD	15	ng/mL	3.31	mean		2.17–4.46	95% CI
																																									SD	5	ng/mL	5.9	mean		2.77–9.10	95% CI
																																							day 3		NSD	51	ng/mL	4.7	mean		3.62–5.72	95% CI
																																									SD	10	ng/mL	5.6	mean		3.98–7.29	95% CI
																																							day 1	VEGF	NSD	2	pg/mL	54.44	mean		from -294.40 to 401.16	95% CI
																																									SD	2	pg/mL	65.01	mean		from -28.01 to 155.92	95% CI
																																							day 2		NSD	15	pg/mL	43.87	mean		from -17.44 to 100.95	95% CI
																																									SD	5	pg/mL	109.41	mean		16.40–200.32	95% CI
																																							day 3		NSD	51	pg/mL	35.41	mean		7.93–60.78	95% CI
																																									SD	10	pg/mL	107.29	mean		31.18–183.40	95% CI
Study 25	Risk prediction for severe disease and better diagnostic accuracy in early dengue infection; the Colombo dengue study	All patients aged> 12 years	NR	The youngest participant of this study was 14 years. There were 5 children whose age below 16 years	Clinical signs		86		All the patients	27.5 years (20–40)	Median (Q1-Q3)											29/57	female/male							1	1	clearly stated		2			2			Haemoglobin	SD	10	g/dL	13.6082(2.795)	mean(sd)
					Conventinal laboratory tests																																		.		NSD	76	g/dL	13.3179(2.2671)	mean(sd)
																																								Total leukocyte count	SD	10	count	5.82(4.89)	mean(sd)
																																									NSD	76	count	4.07(1.90)	mean(sd)
																																								Platelets	SD	10	103/uL	121.96 (73.53)	mean(sd)
																																									NSD	76	103/uL	154.88 (62.91)	mean(sd)
																																								Neutrophils	SD	10	103/uL	4.36 (4.55)	mean(sd)
																																									NSD	76	103/uL	2.54 (1.67)	mean(sd)
																																								Lymphocytes	SD	10	103/uL	0.77(0.53)	mean(sd)
																																									NSD	76	103/uL	0.75(0.43)	mean(sd)
																																								AST	SD	10	u/L	59.33(43.00)	mean(sd)
																																									NSD	76	u/L	44.06(21.73)	mean(sd)
																																								ALT	SD	10	u/L	41.76 (38.92)	mean(sd)
																																									NSD	76	u/L	41.41 (33.06)	mean(sd)
																																								Serum Sodium	SD	10	mmol/L	135.5(2.58)	mean(sd)
																																									NSD	76	mmol/L	136.35 (2.27)	mean(sd)
																																								Serum Potassium	SD	10	mmol/L	3.76 (0.623)	mean(sd)
																																									NSD	76	mmol/L	3.68 (0.64)	mean(sd)
																																								Serum creatinine	SD	10	umol/L	78.89 (18.28)	mean(sd)
																																									NSD	76	umol/L	81(22.29)	mean(sd)
																																								CRP	SD	10	mg/l	30.07(44.40)	mean(sd)
																																									NSD	76	mg/l	17.96 (20.52)	mean(sd)
																																								Serum total bilirubin	SD	10	umol/L	14.04(10.17)	mean(sd)
																																									NSD	76	umol/L	11.72 (5.49)	mean(sd)
Study 26	Vascular Leakage in Severe Dengue Virus Infections: A Potential Role for the Nonstructural Viral Protein NS1 and Complement	Children aged 1–15 years	NR		not clearly stated		163	DF		9.6 (3)	mean (sd) of total population	included age of other febrile illness cases		2 to 15	range		9	median	for entire observation			1:1	male:female	included OFIs						1	1	day before defervescene		2			0			Plasma viral load			could not collect data
								DHF grade 1																																Plasma NS1 Level
								DHF grade 2																																Plasma SC5b-9 level
								DHF grade 3
Study 27	Estimation of serum neopterin level as an early marker for detecting severe dengue infection	Children aged from 1 month to 18 years	NR		Neopterin levels		77		< 5 years	0.377	percentage of the patients										Boys	42 (42.55%)								1	1	day 2-3 of fever onset	clearly stated	2			1			Neopterin levels	Non-severe Dengue	58	nmol/l	48.11	mean		8.8	SD
									6-10 years	0.325	percentage of the patients										Girls	35 (32.45%)																			Severe Dengue	19	nmol/l	58.75	mean		4.91	SD
									11-18 years	0.299	percentage of the patients
Study 28	High levels of sTNFR p75 and TNF alpha in dengue-infected patients	All age group	children	only children met the inclusison criteria of this review	sTNFR p75		45	children	All children	3 months to 15 years	range	for entire observation									NR									2	2	day 1-3 of fever onset		2			3	1980	only children	sTNFR p75	Non-severe dengue	9	ng/mL	19.83	mean		8.95	SD
			adults	late sampling	TNF alfa		28	Adults	Adults only	23 to 66 years of age	range	for entire observation																													Severe dengue	4	ng/mL	25.02	mean		10.1	SD
Study 29	Plasma cell-free DNA: a potential biomarker for early prediction of severe dengue	All age group	NR	65.6% was children≤15 years	cfDNA levels		53		Non-SD cases	12.0 (10.0–18.0)	median(IQR)			6 to 44 years	range of data	for entire population					Non-SD cases	22 (41.5)	male (%)							1	1	within 72 hrs		1			1			Plasma cfDNA levels	Non-SD	53	ng/mL	35.4 (24.4–51.6)	median (IQR)
							8		SD	12.5 (10.0–17.3)	median(IQR)										SD cases	3 (37.5)	male (%)																		SD	8	ng/mL	61.4 (38.3–110.5)	median (IQR)
																																								Abdominal pain	Non-SD	53		30	event		23	non-event
																																									SD	8		6	event		2	non-event
																																							Overlap with Vuong et al. study 16	Persistent vomiting	Non-SD	53		4	event		49	non-event
																																									SD	8		2	event		6	non-event
																																								Mucosal bleeding	Non-SD	53		7	event		46	non-event
																																									SD	8		3	event		5	non-event
																																								Liver enlargement>2 cm	Non-SD	53		1	event		52	non-event
																																									SD	8		1	event		7	non-event
Study 30	Activation of T lymphocytes in dengue virus infections: high levels of soluble interleukin 2 receptor, soluble CD4, soluble CD8, interleukin 2, and interferon-gamma in sera of children with dengue	Children (4-14 years)	NR		Cytokines		69		DF	9.8 ± 2.1	mean ± SD			5 to 14	range of data	for entire observation					NR									1	1	day 1 before defervescene		2			3	1980		IL-2	Non-severe	4	U/mL	141.35	mean	log scale	181.34	SD
					Chemokines				DHF	8.9 ± 3.0	mean ± SD			4 to 14	range of data	for entire observation																									Severe	3	U/mL	11.43	mean	log scale	9.65	SD
																																								IFN-gama	Non-severe	10	U/mL	3.52	mean	log scale	10.6	SD
																																									Severe	5	U/mL	0.72	mean	log scale	2.39	SD
Study 31	Use of structural equation models to predict dengue illness phenotype	Children	NR		Not clearly stated		257		DF	8.9 (8.4–9.5)	mean (95%CI)	for entire observation									DF	51	girl	for entire observation						1	1	within 72 hrs of fever		2			0		Day -3	AST	Non-severe cases	147	u/mL	147, 46.41 (23.56)	mean (sd)	combined data
									DHF	9.3 (8.3–10.4)	mean (95%CI)	for entire observation									DHF	14	girl	for entire observation																	Severe cases	9	u/mL	9, 65.7 (61.535)	mean (sd)
									DSS cases	8.5 (6.1–10.9)	mean (95%CI)	for entire observation									DSS cases	8	girl	for entire observation
																																								ALT	Non-severe cases	147	u/mL	147, 23.0857 (13.9996)	mean (sd)	combined data
																																									Severe cases	9	u/mL	9, 31.7 (31.87)	mean (sd)
																																								WBC counts	Non-severe cases	147	1,000 cells/mm^3	147, 4.1429 (1.853)	mean (sd)	combined data
																																									Severe cases	9	1,000 cells/mm^3	9, 4.2 (2.08152)	mean (sd)
																																								Lympho	Non-severe cases	147	%	147, 24.1 (15.4158)	mean (sd)	combined data
																																									Severe cases	9	%	9, 24.6 (19.84)	mean (sd)
																																								Albumin	Non-severe cases	147	g/dL	147, 4.73 (0.5117)	mean (sd)	combined data
																																									Severe cases	9	g/dL	9, 4.4 (0.4553)	mean (sd)
																																								Platelets	Non-severe cases	147	1,000 cells/mm^3	147, 183.43 (89.0576)	mean (sd)	combined data
																																									Severe cases	9	1,000 cells/mm^3	9, 158 (68.3)	mean (sd)
Study 32	C-reactive protein as a potential biomarker for disease progression in dengue: A multi-country observational study	All age group	NR	authors analyzed data from multiple sites as a whole	CRP level		1117	836 cases	Uncomplicated dengue	14 (10, 25)	median (IQR)			15 (10, 25)	median (IQR)	All dengue case				836	Uncomplicated dengue	467 (55.9)	male			637 (57.0)	male, n (%)	All dengue patients		1	1	within 72 hrs	1115 cases	74 (6.6%) use antibiotics before the recruitments			1			CRP	Non-severe dengue	1079	mg/L	34.93 (37.12)	mean (sd)	combined data
								243 cases	Intermediate dengue	17 (11, 26)	median (IQR)									243	Intermediate dengue	147 (60.5)	male																		Severe dengue	38	mg/L	37.85 (43.91)	mean (sd)
								38 cases	Severe dengue	10 (8, 14)	median (IQR)									38	Severe dengue	23 (60.5)	male
																																								Viremia level	Non-severe dengue	1014	× 10^6 copies/mL	7.45(1.48)	mean (sd)	combined data
																																									Severe dengue	36	× 10^6 copies/mL	8.05 (0.77)	mean (sd)
																																								AST	Non-severe dengue	1071	UI/L	48.08(30.18)	mean (sd)	combined data
																																									Severe dengue	38	UI/L	62.77(32.20)	mean (sd)
																																								ALT	Non-severe dengue	1075	UI/L	32.45(25.32)	mean(sd)	combined data
																																									Severe dengue	38	UI/L	29.5(17.72)	mean(sd)
																																								Albumin	Non-severe dengue	1067	g/L	44.86(3.5)	mean(sd)	combined data
																																									Severe dengue	38	g/L	44.94(3.62)	mean(sd)
																																								Creatine kinase	Uncomplicated dengue	763	(UI/L)	104.0 (76.0, 149.0)	median (IQR)		109.9543 (54.2185)	mean (sd)	raw data
																																									Intermediate dengue	221	(UI/L)	115.0 (83.0, 171.0)	median (IQR)		123.4212 (65.6666)	mean (sd)	raw data
																																									Severe dengue	28	(UI/L)	138.0 (91.0, 270.0)	median (IQR)		168.342 (139.8274)	mean (sd)	raw data
																																								WBC	Non-severe dengue	1075	10^9/mL	4.51(2.1)	mean(sd)	combined data
																																									Severe dengue	38	10^9/mL	3.89(1.62)	mean(sd)
																																								Neutrophils	Non-severe dengue	1070	(%)	66.87 (13.13)	mean(sd)	combined data
																																									Severe dengue	38	(%)	70.17(13.56)	mean(sd)
																																								Lymphocytes	Non-severe dengue	1071	(%)	19.11 (10.94)	mean(sd)	combined data
																																									Severe dengue	38	(%)	21.04 (15.02)	mean(sd)
Study 33	Serum ferritin levels in children with dengue infection	Children	NR		Serum ferritin levels		177	44 cases	Dengue fever	10.7 (8.0-12.9)	median(IQR)	for entire observation		11.0 (9.0-13.0)	median(IQR)	for entire observation and population					Dengue fever	26	n	male		18	n	female	for entire observation	1	2	day 3 of illness		2			0			Ferritin	DF	1	ng/ml	53.14	median		no uncertainty interval
								49 cases	DHF grade I	11.0 (8.7-13.0)	median(IQR)										DHF grade I	32	n	male		17	n	female	for entire observation												DHF1	1	ng/ml	381.642	median		no uncertainty interval
								62 cases	DHF grade II	12.2 (10.0-14.0)	median(IQR)										DHF grade II	33	n	male		29	n	female	for entire observation												DHF2	3	ng/ml	623.188	median		no uncertainty interval
								22 cases	DHF grade III and IV	10.1 (7.7-12.0)	median(IQR)										DHF grade III and IV	9	n	male		13	n	female	for entire observation												DHF3+4	1	ng/ml	971.014	median		no uncertainty interval
Study 34	Serum and urine sodium levels in dengue patients	Children	NR		Serum sodium		49		total dengue cases	8.8±3.5 years	mean(sd)										Total	28	n	male		21	n	female		1	1	≥37.8ºC for ≤3 days		0	Those who had previously received treatment with antidiuretic drugs and intravascular fluid were excluded		0			Serum Na	Shock cases	6	mEq/L	130 (1.6)	mean (sd)
					Urine sodium																																				Non-shock cases	43	mEq/L	133.1 (3.6)	mean (sd)
																																								Urine Na	Shock cases	6	mEq/L	15.7 (15.8)	mean (sd)
																																									Non-shock cases	43	mEq/L	40.6 (39.5)	mean (sd)
Study 35	Differential expression of microRNA, miR-150 and enhancer of zeste homolog 2 (EZH2) in peripheral blood cells as early prognostic markers of severe forms of dengue	Adults aged above 18	NR		micro RNA let-7e	miR-16 and miR-103a were used as reference genes	40	20	DF	30 (18–60)	median (MAD)	MAD=Median absolute deviation									DF	70/30	%	male/female						1	1	within 3 days		2			1			let-7e	DF	8	2- ΔΔCq (log2)	5.05±0.46	Mean ΔCq ±SEM
					miR-30b			20	SD	27 (19–60)	median (MAD)										SD	85/15	%	male/female																	SD	15	2- ΔΔCq (log2)	5.57±0.60	Mean ΔCq ±SEM
					miR-30e																																			miR-30b	DF	8	2- ΔΔCq (log2)	10.36±0.82	Mean ΔCq ±SEM
					miR-33a																																				SD	15	2- ΔΔCq (log2)	10.35±0.55	Mean ΔCq ±SEM
					miR-150																																			miR-30e	DF	8	2- ΔΔCq (log2)	15.26±0.78	Mean ΔCq ±SEM
					EXH2 gene	GAPDH (log2) was used as a reference gene	.																																		SD	15	2- ΔΔCq (log2)	14.14±0.48	Mean ΔCq ±SEM
					DNMT3A																																			miR-33a	DF	8	2- ΔΔCq (log2)	17.14±0.91	Mean ΔCq ±SEM
					RIP140																																				SD	15	2- ΔΔCq (log2)	15.55±1.02	Mean ΔCq ±SEM
					ABCA1																																			miR-150	DF	8	2- ΔΔCq (log2)	9.10±0.74	Mean ΔCq ±SEM
																																									SD	15	2- ΔΔCq (log2)	5.97±0.60	Mean ΔCq ±SEM
																																								EZH2	DF	8	2- ΔΔCq (log2)	2.81±0.51	Mean ΔCq ±SEM
																																									SD	15	2- ΔΔCq (log2)	4.33±0.68	Mean ΔCq ±SEM
																																								DNMT3A	DF	8	2- ΔΔCq (log2)	3.75±0.74	Mean ΔCq ±SEM
																																									SD	15	2- ΔΔCq (log2)	4.41±0.53	Mean ΔCq ±SEM
																																								ABCA1	DF	8	2- ΔΔCq (log2)	2.87±1.05	Mean ΔCq ±SEM
																																									SD	15	2- ΔΔCq (log2)	3.04±0.77	Mean ΔCq ±SEM
																																								RIP140	DF	8	2- ΔΔCq (log2)	0.55±1.02	Mean ΔCq ±SEM
																																									SD	15	2- ΔΔCq (log2)	1.98±0.70	Mean ΔCq ±SEM
Study 36	Evaluation of host and viral factors associated with severe dengue based on the 2009 WHO classification	All age groups	NR		Viremia		489		NR	0-79	range of age			25	mean		15	SD	30.9% <= 15 years old	data for entire observation and population	SD	63	n	male		52	n	female	data for entire observation	1	1	day 2-3 of fever onset		2			1			Viremia	DWS+/-	NR	could not collect data
																					NSD	190	n	male		184	n	female	data for entire observation												SD	NR	could not collect data
Study 37	Role of Cytokines as Molecular Marker of Dengue Severity	Unclear	NR		INF-gama		80		NR	NR											NR	NR	NR							1	1	day 2–3 of fever onset		2			1			INF-gama	DWS+/-	NR	could not collect data
					IL-6																																			IL-6	SD	NR	could not collect data
					TNF-alpha																																			TNF-alpha
Study 38	Clinical Profile, Liver Dysfunction and Outcome of Dengue Infection in Children: A Prospective Observational Study	Children (1-12 years old)	NR		ALT		102		NR	72 (48-96)	median (IQR)	most patients were >2 years, 9 (9%) ones <= 2 years									NR	66	n	boys						1	1	day 3 after fever onset		3	None of the patients were given any hepatotoxic drug except paracetamol during admission		1			ALT	SD	NR	could not collect data
					AST																																			AST	NSD	NR	could not collect data
					ALP																																			ALP
					GGT																																			GGT
					Serum albumin																																			serum albumin
					Total proteins																																			total proteins
					INR (international normalized ratio)																																			INR (international normalized ratio)
Study 39	Microparticles as prognostic biomarkers in dengue virus infection	age all group	NR		Microparticles (MPs)		60	day 1-3	DWS-	23.3 ± 8.1	mean (sd)			24 (10-32)	mean (range)	for entire population during the first 3 days				day 1-3	DWS-	30	n	male		11	n	female		1	1	day 1-3		2			2009			Platelet counts	DWS-	41	platelets/μl	95500	median		43750–142500	IQR
								day 1-3	DWS+	26.9 ± 8.3	mean (sd)									day 1-3	DWS+	13	n	male		5	n	female													DWS+	18	platelets/μl	92000	median		51000–100000	IQR	Skewed data
								day 1-3	SD	24	NA	only 1 patient								day 1-3	SD	1	n	male		0	n	female													SD	1	platelets/μl	40000	median		NA	NA
																																								MPs	not applicable (NA)
Study 40	The value of daily platelet counts for predicting dengue shock syndrome: Results from a prospective observational study of 2301 Vietnamese children with dengue	children between 5 and 15 years	NR		Vomiting	history of vomiting	1269	day 1-3	Shock cases	11 (10-13)	median (IQR)			12 (10-13)	median (IQR)		5 to 16 years old	range of age	for entire population within the first 3 days	day 1-3	Shock cases	24/57	female/male							1	1	day 1-3	full data access	3			1997			Vomiting	Non-shock cases	1186	missing data between groups were checked with no significant difference p=0.0560	417	event		769	non event
					Mucosal bleeding	on admission and during hospitalization		day 1-3	Non-shock cases	12 (10-13)	median (IQR)									day 1-3	Non-shock cases	38/750	female/male																		Shock cases	80		45	event		35	non event
					Skin bleeding	during hospitalization														day 1-3	Total cases	807/807	female/male
					Other bleeding	during hospitalization																																		Mucosal bleeding	Non-shock cases	1180	missing data between groups were checked with no significant difference p=0.5605	64	event		1116	non event
					Abdominal pain	on admission																																			Shock cases	80		2	event		78	non event
					Liver enlargement	on admission
					Platelet counts	on admission																																		Abdominal pain	Non-shock cases	1182	missing data between groups were checked with no significant difference p=0.5216	190	event		992	non event
																																									Shock cases	81		15	event		66	non event
																																								Hepatomegaly	Non-shock cases	1172	missing data between groups were checked with no significant difference p=0.2934	3	event		1169	non event
																																									Shock cases	81		3	event		78	non event
																																								Bleeding sign during hospital	missing data were significantly different between severity groups; therefore, we did not meta-analyze these signs	.
																																										.
																																								Platelets	Non-shock cases	1156	missing data between groups were checked with no significant difference p=0.4249	156344	mean		63147.7	sd	processed data
																																									Shock cases	80	cells/mm^3	135105	mean		55314.1	sd
[truncated: 10 more columns]

## Sheet: QA for cohort and cross-section
Quality assessment or Risk of bias assessment for Cohort and Cross-sectional studies
		1. Was the research question or objective in this paper clearly stated?	2. Was the study population clearly specified and defined?	Note	3. Was the participation rate of eligible persons at least 50%?	Note	4. Were all the subjects selected or recruited from the same or similar populations (including the same time period)? Were inclusion and exclusion criteria for being in the study prespecified and applied uniformly to all participants?	Note	5. Was a sample size justification, power description, or variance and effect estimates provided?	6. For the analyses in this paper, were the exposure(s) of interest measured prior to the outcome(s) being measured?	Note	7. Was the timeframe sufficient so that one could reasonably expect to see an association between exposure and outcome if it existed?	Note	8. For exposures that can vary in amount or level, did the study examine different levels of the exposure as related to the outcome (e.g., categories of exposure, or exposure measured as continuous variable)?	Note	9. Were the exposure measures (independent variables) clearly defined, valid, reliable, and implemented consistently across all study participants?	10. Was the exposure(s) assessed more than once over time?	Note	11. Were the outcome measures (dependent variables) clearly defined, valid, reliable, and implemented consistently across all study participants?	Note 1			12. Were the outcome assessors blinded to the exposure status of participants?	Note	13. Was loss to follow-up after baseline 20% or less?	Note	14. Were key potential confounding variables measured and adjusted statistically for their impact on the relationship between exposure(s) and outcome(s)?	Note
Study ID	Title																					Note 2
Anwer these question as following instruction shown in "Note" column.											The markers were measured before shock?									This question 11 not only refers to credibility of outcome but also the integrity of data known as selective reporting bias
Study 2	An Evidence-Based Algorithm for Early Prognosis of Severe Dengue in the Outpatient Setting	yes	yes		yes	56% as calculated	yes	7 sites but similar prevalence, participants, and time	yes	yes		NA (not applicable)		no	clinical symptoms included	yes	CD		no	only AST, no data about ALT	.		NA		yes	not important	yes	low
Study 3	The early whole-blood transcriptional signature of dengue virus and features associated with progression to dengue shock syndrome in Vietnamese children and young adults	yes	yes		yes		no	all age	no	yes		NA		NA		yes	yes		yes				NA		NR	not important	yes	high
Study 10	Liver Involvement Associated with Dengue Infection in Adults in Vietnam	yes	yes		no		yes		no	yes		NA		NA		yes	yes		yes		.		NA		NR	not important	yes	low
Study 13	Hemostatic Changes in Vietnamese Children with Mild Dengue Correlate with the Severity of Vascular Leakage Rather than Bleeding	yes	yes		no		yes		NR	yes		NA		NA		yes	CD		yes		.		NA		NR	not important	no	low
Study 14	Lower Low-Density Lipoprotein Cholesterol Levels Are Associated with Severe Dengue Outcome	yes	yes		no		yes		no	yes		NA		NA		yes	yes		yes		.		NA		NR	not important	yes	low
Study 15	Association of Endothelial Glycocalyx and Tight and Adherens Junctions With Severity of Plasma Leakage in Dengue Infection	yes	yes		yes		yes		yes	yes		NA		NA		yes	yes		yes		.		NA		NR	not important	yes	low
Study 16	Criteria of "persistent vomiting" in the WHO 2009 warning signs for dengue case classification	yes	yes		yes		no	all age	no	yes		NA		yes		yes	yes		yes		.		NA		NR	not important	no	high
Study 17	Dengue Specific Immunoglobulin A Antibody is Present in Urine and Associated with Disease Severity	yes	yes		no		NR (not reported)	no time of recruitment	no	yes		NA		NA		yes	CD		yes				NA		NR	not important	no	high
Study 21	High levels of serum hyaluronan is an early predictor of dengue warning signs and perturbs vascular integrity	yes	yes		no		yes		no	yes		NA		NA		yes	yes		yes				NA		NR	not important	yes	low
Study 23	Patterns and causes of liver involvement in acute dengue infection	yes	yes		no		yes		no	yes		NA		NA		yes	yes		yes				NA		NR	not important	no	high
Study 24	The predictive and diagnostic accuracy of vascular endothelial growth factor and pentraxin-3 in severe dengue	yes	yes		yes		yes		yes	yes		NA		NA		yes	yes		yes				NA		yes	not important	yes	low
Study 25	Risk prediction for severe disease and better diagnostic accuracy in early dengue infection; the Colombo dengue study	yes	yes		yes		yes		yes	yes		NA		NA		yes	yes		yes				NA		yes	not important	yes	low
Study 26	Vascular Leakage in Severe Dengue Virus Infections: A Potential Role for the Nonstructural Viral Protein NS1 and Complement	yes	yes		CD (cannot determine)		yes		no	yes		NA		NA		yes	yes		yes				NA		NR	not important	no	low
Study 27	Estimation of serum neopterin level as an early marker for detecting severe dengue infection	yes	yes		yes		yes		yes	yes		NA		NA		yes	yes		yes				NA		NR	not important	no	low
Study 29	Plasma cell-free DNA: a potential biomarker for early prediction of severe dengue	yes	yes		yes		no	all age group	no	yes		NA		no	clinical signs included in this study	yes	yes		yes				NA		yes	not important	no	high
Study 30	Activation of T lymphocytes in dengue virus infections: high levels of soluble interleukin 2 receptor, soluble CD4, soluble CD8, interleukin 2, and interferon-gamma in sera of children with dengue	yes	yes		CD		no		no	yes		NA		NA		yes	yes		yes				NA		NR	not important	no	high
Study 32	C-reactive protein as a potential biomarker for disease progression in dengue: A multi-country observational study	yes	yes		yes		no		no	yes		NA		NA		yes	CD		yes				NA		CD	not important	yes	low
Study 33	Serum ferritin levels in children with dengue infection	yes	yes		no		yes		no	yes		NA		NA		yes	yes		yes				NA		CD	not important	no	high
Study 36	Evaluation of host and viral factors associated with severe dengue based on the 2009 WHO classification	yes	yes		CD		no		CD	yes		NA		NA		yes	CD		yes				NA		CD	not important	no	high
Study 37	Role of Cytokines as Molecular Marker of Dengue Severity	yes	no		CD		CD		no	yes		NA		NA		yes	CD		yes				NA		CD	not important	no	high
Study 38	Clinical Profile, Liver Dysfunction and Outcome of Dengue Infection in Children: A Prospective Observational Study	yes	yes		CD		yes		no	yes		NA		NA		yes	CD		yes				NA		CD	not important	no	unclear
Study 39	Microparticles as prognostic biomarkers in dengue virus infection	yes	yes		no		no		no	yes		NA		yes		yes	CD		yes				NA		yes	not important	no	high
Study 40	The value of daily platelet counts for predicting dengue shock syndrome: Results from a prospective observational study of 2301 Vietnamese children with dengue	yes	yes		yes		yes		no	yes		NA		yes		yes	CD		yes				NA		yes	not important	yes	low

## Sheet: QA for case-control study
Quality assessment or Risk of bias assessment for Case-control studies																		Note
		1. Was the research question or objective in this paper clearly stated and appropriate?	2. Was the study population clearly specified and defined?		3. Did the authors include a sample size justification?	4. Were controls selected or recruited from the same or similar population that gave rise to the cases (including the same timeframe)?		5. Were the definitions, inclusion and exclusion criteria, algorithms or processes used to identify or select cases and controls valid, reliable, and implemented consistently across all study participants?	6. Were the cases clearly defined and differentiated from controls?	7. If less than 100 percent of eligible cases and/or controls were selected for the study, were the cases and/or controls randomly selected from those eligible?	8. Was there use of concurrent controls?	9. Were the investigators able to confirm that the exposure/risk occurred prior to the development of the condition or event that defined a participant as a case?	Note	10. Were the measures of exposure/risk clearly defined, valid, reliable, and implemented consistently (including the same time period) across all study participants?	11. Were the assessors of exposure/risk blinded to the case or control status of participants?	Note	12. Were key potential confounding variables measured and adjusted statistically in the analyses? If matching was used, did the investigators account for matching during study analysis?
Study ID	Title			Note			Note
Anwer these question as following instruction.
Study 1	Utility of C-Reactive Protein Levels for Early Prediction of Dengue Severity in Adults	yes	yes		no	yes		yes	yes	NR	unclear	yes		yes	NR	not important	no	high
Study 4	Serum levels of IL-8, IFNc, IL-10, and TGF b and their gene expression levels in severe and non-severe cases of dengue virus infection	yes	yes		no	no		yes	yes	NR	CD	CD		yes	NR	not important	yes	high
Study 5	Serum levels of soluble vascular cell adhesion molecules may correlate with the severity of dengue virus-1 infection in adults	yes	yes		no	yes		yes	no	NR	yes	yes		yes	NR	not important	no	high
Study 6	Vascular Leakage in Dengue Hemorrhagic Fever Is Associated with Dengue Infected Monocytes, Monocyte Activation/Exhaustion, and Cytokines Production	yes	no		no	CD (cannot determine)		yes	yes	NR	yes	yes		yes	yes	not important	no	unclear
Study 7	Alteration of Cytokines and Chemokines During Febrile Episodes Associated With Endothelial Cell Damage and Plasma Leakage in Dengue Hemorrhagic Fever	yes	no		no	CD		yes	yes	NR	CD	yes		yes	NR	not important	no	unclear
Study 8	Serum levels of tumor necrosis factoralpha (TNF-alpha), interleukin-6 (IL-6), and interleukin-1 beta (IL-1 beta) in dengue-infected patients	yes	yes		no	no	authors analyzed data separately for children and adults. Children under 1 year old may increase risk of severe dengue	yes	yes	NR	yes	yes		yes	NR	not important	no	high
Study 9	Clinical Relevance and Discriminatory Value of Elevated Liver Aminotransferase Levels for Dengue Severity	yes	yes		no	yes		yes	yes	NR	yes	yes		yes	NR	not important	no	high
Study 11	Elevated Soluble Thrombomodulin in the Febrile Stage Related to Patients at Risk for Dengue Shock Syndrome	yes	yes		no	NR (not reported)	unknown time	yes	yes	NR	CD	yes		yes	NR	not important	no	high
Study 12	Platelet function during the acute phase of dengue hemorrhagic fever	yes	yes		no	NR	unknown time	yes	yes	NR	CD	yes		CD	NR	not important	no	high
Study 18	Dengue Viremia Titer, Antibody Response Pattern, and Virus Serotype Correlate with Disease Severity	yes	yes		no	no		yes	yes	NR	CD	yes		yes	NR	not important	yes	high
Study 19	Elevation of soluble VCAM-1 plasma levels in children with acute dengue virus infection of varying severity	yes	yes		no	CD		yes	yes	NR	CD	yes		yes	NR	not important	yes	unclear
Study 20	High levels of interferon alpha in the sera of children with dengue virus infection	yes	yes		no	yes		yes	yes	yes	no	yes		yes	yes	not important	no	high
Study 22	Oxidative stress in severe dengue viral infection: association of thrombocytopenia with lipid peroxidation	yes	yes		no	CD		yes	yes	NR	CD	yes		yes	NR	not important	no	high
Study 28	High levels of sTNFR p75 and TNF alpha in dengue-infected patients	yes	yes		no	yes	authors analyzed data separately for children and adults.	yes	yes	NR	yes	yes		yes	NR	not important	no	high
Study 31	Use of structural equation models to predict dengue illness phenotype	yes	yes		no	no		yes	yes	NR	yes	yes		yes	NR	not important	yes	high
Study 34	Serum and urine sodium levels in dengue patients	yes	yes		no	yes		yes	yes	NR	yes	yes		yes	NR	not important	no	unclear
Study 35	Differential expression of microRNA, miR-150 and enhancer of zeste homolog 2 (EZH2) in peripheral blood cells as early prognostic markers of severe forms of dengue	yes	yes		no	CD		yes	yes	yes	CD	yes		yes	NR	not important	no	high

## Sheet: Q-genie
Quality assessment for genetic assessment studies
		1. Rationale for study	Note	2. Selection and definition of outcome of interest	Note	3. Selection and comparability of comparison groups (if applicable)	Note	4. Technical classification of the exposure	Note	5. Non-technical classification of the exposure	Note	6. Other sources of bias	Note	7. Sample size and power	Note	8. A priori planning of analyses	note	9. Statistical methods and control for confounding	note	10. Testing of assumptions and inferences for genetic analyses	note	11. Appropriateness of inferences drawn from results	note	total
Signaling questions	1a	Was a scientific rationale for chosen genes presented to avoid selective reporting of positive results?	2a	Were the cases appropriately defined?	3a	Were the controls appropriately defined?	4a	Was the source (e.g. buffy coat) and method of storage for the DNA sample appropriate?	5a	Did a blinded assessor conduct the genotyping?	.	In addition to selection and classification bias previously discussed, many other potential sources of bias exist (e.g. time-lag bias, attrition bias, et cetera). Please consider whether all sources of bias were disclosed and their effect on the results discussed.	7a	Was the sample size appropriate?	8a	Was the analysis plan appropriate and sufficiently described?	9a	Were important confounders appropriately controlled?	10a	Haplotypes may be inferred as a result of lack of availability of family data. Numerous methods exist for inferring haplotypes; authors should specifically report how this inference was made	.
	1b	If this is a GWAS design, where a hypothesis-free approach is taken, a rationale for selecting this design should be presented.	2b	Were participants appropriately sampled?	3b	Were the controls sampled in a way to minimize selection bias?	4b	Were the methods of DNA ascertainment similar for comparison groups (if applicable)?	5b	Was genotyping conducted in all the participants from the study simultaneously or in smaller batches? If so, were methods across batches same?	.		7b	Was an a priori power analysis conducted?	8b	Was selective and/or inappropriate reporting avoided (i.e. all results from tests conducted were reported)? Authors should identify where additional results can be found if not included in the primary paper (e.g. supplementary tables).	9b	Were missing data for samples and genetic variant was appropriately handled? >10% missing genotype data is often unacceptable.	10b	In non-family based studies, some individuals may be distantly related or part of a consanguineous group, which may lead to inaccurate results and should be tested with appropriate measures	.
			2c	Were the case/outcome assessors blinded to the genotype status?	3c	Was a detailed description of selection procedure (i.e. eligibility criteria, sources and methods of ascertainment, methods of matching if applicable) outlined or referenced?	4c	Was the genotyping platform and allele-calling algorithm appropriate?	5c	If applicable, were samples randomized prior to genotyping (e.g. not all controls on one plate and cases on another)?	.				8c	Were the tested subgroups, interactions, and sensitivity analyses described and reported?	9c	Were the results adjusted for multiple testing to avoid false positive results? Please note this is particularly important in analyses of large datasets.	10c	Reported sex and ethnicity should also be checked prior to conducting analyses	.
			2d	If applicable, was follow-up length appropriate for outcome to occur and was the attrition rate acceptable?	3d	Were the assessors of control status blinded to the genotype status?	4d	Were the genotyping error & call rates appropriate? Call rates below 95% indicate poor genotyping quality	.						8d	Was the statistical software used identified?	.
							4e	Were the genotype call rates and SNP missingness similar between the comparison groups	.
							4f	Was agreement with the Hardy Weinberg equilibrium tested in controls	.
							4g	If applicable, did the authors check for samples with outlying heterozygocity to assess quality of genotyping?	.
Study ID	Title	Rate	Note	Rate	Note	Rate	Note	Rate	Note	Rate	Note	Rate	Note	Rate	Note	rate	Note	rate	note	rate	note	rate	note	total	Summary
Study 3	The early whole-blood transcriptional signature of dengue virus and features associated with progression to dengue shock syndrome in Vietnamese children and young adults	very good	5	excellent	7	excellent	7	very good	5	good	3	excellent	7	poor	1	very good	6	poor	2	poor	2	good	4	49	good quality study
