# Supplementary material for: Predictive markers for the early prognosis of dengue severity: A systematic review and meta-analysis
Source: PLoS Negl Trop Dis. 2021 Oct 5;15(10):e0009808. doi: 10.1371/journal.pntd.0009808 (PMC8519480; doi:10.1371/journal.pntd.0009808)
Supplement: S2 Data — (XLSX) [file pntd.0009808.s019.xlsx]

## Sheet: Sheet1
The list shown in this file contains the excluded research articles underwent full-text checking. We screened the full-text research articles by a group of three reviewers, including the two review experts Nguyen T. Huy and Shyam P. Dumre, if the agreement between screeners is not unanimous. The screeners document the reasons for excluding the articles by their freestyle. B1–B907 refers to the sy…
	research articles	year	abstract	authors		reason	note				research articles	year	abstract	authors		reason	note
B1	[A seroepidemiological survey on the island of Sao Luis during a dengue epidemic in Maranhao]	1998	The island of Sao Luis in the State of Maranhao, constituted by the municipalities of Sao Luis-SL (835,428 inhabitants), Sao Jose de Ribamar-SJR (60,633 inhabitants) and Paco do Lumiar-PL (80,274 inhabitants), has been suffering dengue (DEN) fever epidemics since 1995, caused by DEN-1. In 1996, from August through October, an aleatory sero-epidemiologic survey was carried out in order to estimate…	P. F. L. Vasconcelos, J. W. Raposo, M. L. Rodrigues, S. G. da Rosa, J. F. Amorim, S. M. da Rosa, E. S. Moura, C. M. Fonseca, N. da Rosa, A. P.	.	inappropriate comparison	no severe cases		.	m1	Allergies and diabetes as risk factors for dengue hemorrhagic fever: results of a case control study	2010	BACKGROUND: The physiopathology of dengue hemorrhagic fever (DHF), a severe form of Dengue Fever, is poorly understood. We are unable to identify patients likely to progress to DHF for closer monitoring and early intervention during epidemics, so most cases are sent home. This study explored whether patients with selected co-morbidities are at higher risk of developing DHF. METHODS: A matched cas…	M. A. R. Figueiredo, L. C. Barreto, M. L. Lima, J. W. Costa, M. C. Morato, V. Blanton, R. Vasconcelos, P. F. Nunes, M. R. Teixeira, M. G.	.	not consistent
B2	[Aminotransferases serum levels in patients with Dengue type 3]	2007	BACKGROUND: Dengue infections may affect the liver, causing inflammation and compromising its function. AIM: To determine serum aminotransferases in patients with Dengue. MATERIAL AND METHODS: One hundred eighty four patients with Dengue confirmed with anti-Dengue IgG and IgM antibodies measured by ELISA, aged 1 month to 79 years, were studied. As controls, 40 patients with acute hepatitis B viru…	C. N. R. Valero, V. I. Larreal, E. Y. Maldonado, E. M.	.	inappropriate content	dengue vs hepatitis		.	m2	Blood group AB is associated with severe forms of dengue virus infection	2018	Several viral and host factors are believed to contribute to the development of severe forms of dengue such as dengue haemorrhagic fever (DHF) and dengue shock syndrome (DSS) following a dengue virus (DENV) infection. The pathogenesis of DHF/DSS is not fully understood, however, host factors like ABO blood groups have been shown to contribute to the severity of DENV infection. The present study i…	K. S. Murugananthan, S. Kumanan, T. Owens, L. Ketheesan, N. Noordeen, F.	.	not consistent
B3	[Analysis of clinical characteristic of 158 inpatients with dengue fever in Guangzhou area during the 2014 epidemic]	2015	OBJECTIVE: To investigate the clinical characteristics of the inpatients suffering from dengue fever in order to provide references for better diagnosis and treatment. METHODS: The clinical data of 158 dengue fever patients admitted to the First Affiliated Hospital of Sun Yat-Sen University from July 23rd to October 31st, 2014 during the 2014 epidemic in Guangzhou area were retrospectively analyz…	Z. H. Ye, Y. Jiang, P. Zheng, Z. Xiong, Y. Xu, J. Xiao, X. Zhan, H.	.	inappropriate content	no markers		.	m3	Clinical outcome and genetic differences within a monophyletic Dengue virus type 2 population	2015	The exact mechanisms of interplay between host and viral factors leading to severe dengue are yet to be fully understood. Even though previous studies have implicated specific genetic differences of Dengue virus (DENV) in clinical severity and virus attenuation, similar studies with large-scale, whole genome screening of monophyletic virus populations are limited. Therefore, in the present study,…	H. C. C. Hapuarachchi, R. C. Shi, Y. Thein, T. L. Lee, L. K. Lee, K. S. Lye, D. C. Ng, L. C. Leo, Y. S.	.	not consistent
B4	[Association between glutathione peroxidase levels and clinical manifestations of dengue]	2003	BACKGROUND: Glutathione peroxidase (GP) can be used as a marker of oxidative stress in infectious diseases. AIM: To evaluate the association between the levels of glutathione peroxidase (GP) and the manifestations and complications of dengue. PATIENTS AND METHODS: Between April 2003 and December 2004, 161 patients with dengue were prospectively evaluated. In the first evaluation, within 48 and 96…	D. U. S. Bulugahapitiya, R. L.	.	time	48-96 hours		.	m4	Clinical significance of intra-host variability of Dengue-1 virus in venous and capillary blood	2014	Dengue fever represents a major public health problem. Both viral and host immune factors are involved in severe infections. Humans and mosquito-vectors are infected with diverse viral populations that may play a role in viral adaptation and disease pathogenesis. Our objective was to analyse the intra-host genetic variability of dengue virus type 1 (DENV-1) in the venous and capillary blood and i…	E. L. F. Descloux, C. Roca, Y. De Lamballerie, X.	.	not consistent
B5	[Biochemical alterations as prediction markers for the severity of illness in dengue fever patients]	2013	INTRODUCTION: Dengue is the most important mosquito-borne infection in the world. There is evidence supporting the use of biochemical alterations as prediction tools for severity of illness in dengue. OBJECTIVE: To evaluate biochemical alterations as potential prediction markers for severity in dengue. MATERIALS AND METHODS: This was a case-control study nested in a cohort. We randomly selected 1…	L. A. L.-P. Villar-Centeno, A. Salgado-Garcia, D. Herran, O. F.	.	duplicate	duplicate of ID 35		.	m5	Dengue and dengue haemorrhagic fever: implications of host genetics	2006	Little is known of the role of human leucocyte antigen (HLA) alleles or non-HLA alleles in determining resistance, susceptibility or the severity of acute viral infections. Dengue fever (DF) and dengue haemorrhagic fever (DHF) are suitable models for immunogenetic studies, yet only superficial efforts have been made to study dengue disease to date. DF and DHF can be caused by both primary and sec…	U. N. Chaturvedi, R. Shrivastava, R.	.	publication type
B6	[Biomarkers for the prognosis of severe dengue]	2013	INTRODUCTION: There are very few strategies for the early detection of the patients who might develop the severe form of the illness. OBJECTIVE: To evaluate the utility of serum levels of some immune response mediators as early biomarkers for the severe dengue prognosis during the early phase of the illness. MATERIALS AND METHODS: Using a case-control design nested in a multicenter cohort from th…		.	time	data collected on day 5		.	m6	Dengue in travelers: kinetics of viremia and NS1 antigenemia and their associations with clinical parameters	2013	Despite the increasing numbers of travel-acquired dengue, few studies have assessed virologic markers of the disease in non-endemic populations. We examined the kinetics of diagnostic markers and their associations with clinical parameters in 93 patients with travel-acquired dengue fever. Kinetics analyses suggested a longer average duration for viremia (9 days, CI95%: 8-10) and non-structural pr…	E. O. K. Erra, E. M. Voutilainen, L. Huhtamo, E. Vapalahti, O. Kantele, A.	.	not consistent
B7	[Classification of dengue hemorrhagic fever using decision trees in the early phase of the disease]	2012	INTRODUCTION: dengue is a viral disease with endemic behavior. At the beginning of the illness it is not possible to know which patients will have an unfavorable evolution and develop a severe form of dengue. However, some warning symptoms and signs may be present. OBJECTIVE: to apply decision tree techniques to the exploration of signs of severity in the early phase of the illness. METHODS: the …	B. S. V. Vega Riveron, C. L. Cortinas Abrahantes, C. J. Castro Peraza, O. Gonzalez Rubio, C. D. Castro Peraza, M.	.	inappropriate comparison	DF vs DHF		.	m7	Dengue infections in the Philippines: clinical and virological findings in 517 hospitalized patients	1988	From May 1983 to January 1984, 517 patients with laboratory confirmed dengue were studied at a hospital in Manila. Secondary dengue infections were diagnosed in 78% of these cases. Peak admission (28%) occurred towards the end of the rainy season in November. Most patients (78%) were less than 15 years old but only 3 were infants. Although some type of hemorrhagic finding occurred in 460 cases (8…	C. G. M. Hayes, C. R. Gonzales, A. Ranoa, C. P.	.	not consistent
B8	[Clinical analysis of 583 cases of dengue fever (author's transl)]	1981		X. A. Wei	.	abstract only	cannot contact after several efforts		.	m8	Drivers of Inter-individual Variation in Dengue Viral Load Dynamics	2016	Dengue is a vector-borne viral disease of humans that endemically circulates in many tropical and subtropical regions worldwide. Infection with dengue can result in a range of disease outcomes. A considerable amount of research has sought to improve our understanding of this variation in disease outcomes and to identify predictors of severe disease. Contributing to this research, patterns of vira…	R. S. Ben-Shachar, S. Koelle, K.	.	not consistent
B9	[Clinical and epidemiological characterisation of dengue haemorrhagic fever in Neiva, Colombia, 2004]	2007	OBJECTIVE: Neiva (a southern Colombia city) is endemic for dengue fever and dengue haemorrhagic fever. Neiva has suffered outbreaks of dengue, that in 2004 being the latest one. This study was designed to characterise epidemiological and clinical data from that outbreak of dengue. MATERIAL AND METHODS: This was a descriptive, retrospective study of children aged less than 13 years who were admitt…	D. M. R. Salgado, J. A. Garzon, M. Cifuentes, G. Ibarra, M. Vega, M. R. Castro, D.	.	inappropriate comparison	no comparison		.	m9	Endocrine changes in children with dengue virus infection		Background: Dengue is a common infectious disease in Southeast Asia. The hormonal changes of dengue have rarely been studied. Objective: To demonstrate the endocrine changes in children with dengue viral infection, and to compare these changes with the severity of dengue virus infection. Materials and method: Twenty-three children (11 males and 12 females) presented with clinical features and ser…	S. B. Wacharasindhu, Y. Tongmeesee, S. Aroonparkmongkol, S. Sahakitrungrueng, T. Supornsilchai, V.	.	not consistent
B10	[Clinical characteristics of patients admitted to hospital "Cesar Garayar Garcia", Iquitos during the dengue epidemic, January-February 2011]	2011	We conducted a clinical description of confirmed dengue cases admitted to the Hospital " Cesar Garayar Garcia" in Iquitos from January 25 to February 5, 2011. According to current WHO classification, major warning signs leading to hospitalization were: abdominal pain (28/28) and persistent vomiting (15/28), the causes of severity were: hypotension (9 / 13), severe bleeding (6 / 13) and plasma ext…	V. S. M. Fiestas Solorzano, M. Donaires Toscano, F. Durand Velazco, S. Garcia, M. M. Mamani, E. Gomez de la Torre Pretell, J.	.	inappropriate content	no markers		.	m10	Evaluation of the importance of fever with respect to dengue prognosis according to the 2009 WHO classification: a retrospective study	2017	BACKGROUND: The 2009 revised World Health Organization (WHO) guidelines for dengue describe fever as the core symptom. Accordingly, the diagnosis of non-febrile patients is complicated. The aim of this study was to evaluate the importance of fever in patients with dengue according to the 2009 revised WHO classification. METHODS: In this study, we assessed 30,670 dengue cases using enzyme-linked i…	C. F. Tukasan, N. B. Estofolete, C. F. Nogueira, M. L. da Silva, N. S.	.	not consistent
B11	[Clinical criteria to diagnose dengue in its early stages]	2006	INTRODUCTION: Clinical differentiation of dengue from other diseases with similar symptoms is difficult. The case definition of the World Health Organization (WHO) has high sensitivity but its specificity is very low. OBJECTIVE: A diagnostic scale was formulated for early clinical diagnosis of dengue that provided greater accuracy than that of the WHO definition. MATERIALS AND METHODS: A cohort o…	F. A. M. Diaz, R. A. Villar, L. A.	.	inappropriate comparison	only for DF		.	m11	Evidence for inter- and intra-genotypic variations in dengue serotype 4 viruses representing predominant and non-predominant genotypes co-circulating in Thailand from 1977 to 2001	2010	In order to characterize viral genetic variation among predominant and non-predominant genotypes of Thai dengue serotype 4 viruses (DENV-4) and follow mutations that occur during virus evolution, we performed a comparative analysis of the complete genomic sequences of six DENV-4 isolates representing three genotypes (I, IIA, and III) co-circulating in Thailand over a 24-year period. The results r…	R. C. Zhao, P. Klungthong, C. Zhang, C. Putnak, R.	.	not consistent
B12	[Clinical observation of 15 Thai children with dengue hemorrhagic fever]	1990	Fifteen Thai children, diagnosed with dengue hemorrhagic fever and admitted to the Children's Hospital in Bangkok, were studied. All cases were serologically proved to be secondary dengue infections. The clinical signs and symptoms in the first few days of the acute febrile phase were similar to those observed in cases with classical dengue fever, and included continuously high fever, headache, m…	C. S. H. Chang, M. R. Nimmannitya, S.	.	inappropriate comparison	DHF vs DF		.	m12	Evidence that maternal dengue antibodies are important in the development of dengue hemorrhagic fever in infants	1988	To establish the role of maternal dengue-specific antibodies in the development of dengue hemorrhagic fever and dengue shock syndrome caused by dengue 2 virus in infants, we examined sera from mothers of infants and toddlers with dengue hemorrhagic fever or dengue shock syndrome and mothers of infants with pyrexia of unknown origin. The mean titers of hemagglutination inhibition, neutralization, …	S. C. N. Kliks, S. Nisalak, A. Burke, D. S.	.	not consistent
B13	[Comparative study of hemostasis and cytokine production in experimental Dengue virus infection]	2007	Some parameters of hemostasis and cytokine production during the fatal and nonfatal course of experimental human versus murine infection caused by Dengue virus (DV) were studied. Its lethal dose administration induced a rapid development of anemia, thrombocytopenia and a change in packed cell volume. These changes were not so profound in the nonfatal group of infected mice. There was an excess pr…	E. K. O. Bukin, E. V. Vorob'eva, M. S. Ignat'ev, G. M.	.	inappropriate content	in vitro and in vivo		.	m13	Genome-Wide Analysis to Identify HLA Factors Potentially Associated With Severe Dengue	2018	The pathogenesis of dengue hemorrhagic fever (DHF), following dengue virus (DENV) infection, is a complex and poorly understood phenomenon. In view of the clinical need of identifying patients with higher likelihood of developing this severe outcome, we undertook a comparative genome-wide association analysis of epitope variants from sequences available in the ViPR database that have been reporte…	S. A. Gupta, A. Kumar, A. Biswas, D.	.	not consistent
B14	[Comparison of the transcriptional profiles of patients with dengue fever and dengue hemorrhagic fever reveals differences in the immune response and clues in immunopathogenesis]	2010	INTRODUCTION: Dengue infection demonstrates a wide spectrum of clinical manifestations from mild disease (dengue fever) to severe dengue hemorrhagic fever, but the immunopathogenic mechanisms involved in disease severity are not clear. OBJECTIVE: Differentially expressed genes associated to immune response were identified from peripheral blood mononuclear cells of Colombian children with dengue f…	N. M. Houghton-Trivino, K. Giaya, K. Rodriguez, J. A. Bosch, I. Castellanos, J. E.	.	time	day 4 to day 7		.	m14	Hematological observations as diagnostic markers in dengue hemorrhagic fever - A reappraisal	2001		S. R. Gomber, V. G. Kumar, S. Agarwal, K. N. Gupta, P. Gupta, P. Dewan, D. K.	.	not consistent
B15	[Comparison of the transcriptional profiles of patients with dengue fever and dengue hemorrhagic fever reveals differences in the immune response and clues in immunopathogenesis]	2010	INTRODUCTION: Dengue infection demonstrates a wide spectrum of clinical manifestations from mild disease (dengue fever) to severe dengue hemorrhagic fever, but the immunopathogenic mechanisms involved in disease severity are not clear. OBJECTIVE: Differentially expressed genes associated to immune response were identified from peripheral blood mononuclear cells of Colombian children with dengue f…	N. M. Houghton-Trivino, K. Giaya, K. Rodriguez, J. A. Bosch, I. Castellanos, J. E.	.	duplicate	duplicate		.	m15	High Anti-Dengue Virus Activity of the OAS Gene Family Is Associated With Increased Severity of Dengue	2015	Dengue is a mosquito-borne viral disease that afflicts millions of individuals worldwide every year. Infection by any of the 4 dengue virus (DENV) serotypes can result in a spectrum of disease severity. We investigated the impact of variants of interferon-regulated innate immunity genes with a potent antiviral effect on the outcome of DENV infection. We compared the effect of OAS gene family vari…	E. L. Simon-Loriere, R. J. Kalayanarooj, S. M. Chuansumrit, A. Casademont, I. Lin, S. Y. Yu, H. P. Lert-Itthiporn, W. Chaiyaratana, W. Tangthawornchaikul, N. Tangnararatchakit, K. Vasanawathana, S. Chang, B. L. Suriyaphol, P. Yoksan, S. Malasit, P. Despres, P. Paul, R. Lin, Y. L. Sakuntabhai, A.	.	not consistent
B16	[Dengue fever and hemorrhagic dengue in infants with a primary infection]	1993	The aim of this work was to offer a description of the clinical manifestations developed by patients under 1 year who had dengue virus infection and dengue hemorrhagic fever during the epidemic which broke out in 1981, and to determine if the passive transfer of maternal dengue antibodies to the fetuses influenced the occurrence of a severe development of the disease, through a retrospective stud…	E. G. Martinez, M. G. Valdes, M. Soler, M. Kouri, G.	.	inappropriate content	no markers		.	m16	The high-affinity human IgG receptor Fc gamma receptor I (FcgammaRI) is not associated with vascular leakage of dengue	2015	BACKGROUND: Dengue is a major public health problem in many tropical and sub-tropical countries. Vascular leakage and shock are identified as the major causes of deaths in patients with severe dengue. Studies have suggested the potential role of Fc gamma receptors I (FcgammaRI) in the pathogenesis of dengue. We hypothesized that the circulating level of Fcgamma receptor I could potentially be use…	Z. Z. Mohamad Zamberi, Z. Abdul Aziz, A. T. Heng, B. S. Zaid, M. Chong, C. L. Noor, F. M. Abu Bakar, S. Boon Peng, H.	.	not consistent
B17	[Dengue virus-specific antigen lymphoproliferation assay with human T cells]	2008	Martinique experienced a dengue outbreak with co-circulation of DENV-2 and DENV-4. In an emergency department-based study, we analyzed whether the clinical presentation and outcome of adult patients were related to serotype, immune status, or plasma viral load. Of the 146 adult patients who had confirmed dengue infection, 91 (62.3%) were classified as having classic dengue fever, 11 (7.5%) fulfil…	L. V. Thomas, O. Cabie, A. Kaidomar, S. Moravie, V. Martial, J. Najioullah, F. Plumelle, Y. Fonteau, C. Dussart, P. Cesaire, R.	.	inappropriate content	focus on serotypes		.	m17	Is pregnancy associated with severe dengue? A review of data from the Rio de Janeiro surveillance information system	2013	BACKGROUND: Dengue is a reportable disease in Brazil; however, pregnancy has been included in the application form of the Brazilian notification information system only after 2006. To estimate the severity of maternal dengue infection, the available data that were compiled from January 2007 to December 2008 by the official surveillance information system of the city of Rio de Janeiro were reviewe…	C. R. M. Machado, E. S. Rohloff, R. D. Azevedo, M. Campos, D. P. de Oliveira, R. B. Brasil, P.	.	publication type
B18	[Dengue-related hepatic compromise in children from the Huila department of Colombia]	2012	OBJECTIVE: Dengue is the most important arthropod-borne viral disease in the world; it can be life-threatening because of liver involvement. Aim Determining liver involvement frequency and severity in dengue-infected children. METHODS: This was a descriptive case series study which involved studying 108 dengue-infected children aged less than 13 years old whose infection had been confirmed by the…	H. F. B. Acosta, M. A. Zabaleta, T. E. Villar, L. A. Narvaez, C. F. Rodriguez, J. A. Salgado, D. M.	.	time	time (day 3-day 7)		.	m18	Is Reactive Dengue NS1Antigen Test a Warning Call for Hospital Admissions?	2016	INTRODUCTION: Dengue fever is a major public health problem worldwide. The 2011 revised World Health Organization (WHO) guidelines have emphasized on early diagnosis and intervention to reduce the case fatality rate due to dengue fever. Rapid diagnostic tests like NS1 antigen assays have improved the detection of cases in early clinical phase of illness but its role as a predictor of severe dengu…	S. K. Pothapregada, B. Thulasingam, M. Sampath, S.	.	not consistent
B19	[Early indicators of dengue infection in children]	2006	OBJECTIVE: To identify clinical manifestations and laboratory findings useful for the early diagnosis of dengue in children. MATERIALS AND METHODS: We prospectively evaluated 125 children (aged 5 to 12 years old) with acute febrile syndrome with no apparent etiology. Paired serologic tests and/or viral culture were performed and dengue infection was confirmed in 40 patients and ruled out in 68 (1…	F. A. V.-C. Diaz-Quijano, L. A. Martinez-Vega, R. A.	.	inappropriate comparison	DF vs DHF		.	m19	Laboratory Diagnosis and Prognosis of Severe Dengue	2014		V. H. f. T. D. Oxford University Clinical Research Unit, Ho Chi Minh City Vietnam Children's Hospital Number, Ho Chi Minh City Vietnam Children's Hospital Number, Ho Chi Minh City Vietnam Tien Giang Provincial Hospital, Tien Giang Viet Nam Red Cross Clinic Of, District	.	not consistent
B20	[Early indicators of severity in dengue virus infection]	2005	OBJECTIVE: To identify clinical markers of severity in dengue, different from those of major hemorrhage. DESIGN: Cross-sectional study. POPULATION AND METHODS: Patients with a diagnosis of dengue infection admitted to hospitals in Santander (Colombia) during the years 1993 to 1998 were studied. On admittance or during hospitalization, patients were classified as cases of dengue hemorrhagic fever …	F. A. M.-V. Diaz-Quijano, R. A. Villar-Centeno, L. A.	.	inappropriate comparison	no severe cases		.	m20	MBL2 gene polymorphisms protect against development of thrombocytopenia associated with severe dengue phenotype	2008	Dengue disease can clinically evolve from an asymptomatic and mild disease, known as dengue fever (DF), to a severe disease known as dengue hemorrhagic fever (DHF). Recent evidence has shown how host genetic factors can be correlated with severe dengue susceptibility or protection. Many of these genes, such as CD209, TNF-a, vitamin D receptor, and FC gamma receptor IIA, are components of the inna…	B. S. Acioli-Santos, L. Dhalia, R. Brito, C. A. Braga-Neto, U. M. Marques, E. T. Crovella, S.	.	not consistent
B21	[Effectiveness of early dipyrone administration on severity of dengue virus infection in a prospective cohort]	2005	OBJECTIVE: To evaluate the impact of dipyrone administration in the first days of the disease on the severity of dengue infection. MATERIALS AND METHODS: Prospective cohort study in adults (> 12 years) with dengue virus infection, confirmed by specific IgM titers in paired samples or isolation of the virus. The patients were enrolled in the first 96 hours of the disease. Basic demographic details…	F. A. V.-C. Diaz-Quijano, L. A. Martinez-Vega, R. A.	.	inappropriate content	drug		.	m21	Metformin Use and Severe Dengue in Diabetic Adults	2018	Diabetes mellitus is a risk factor for severe dengue in adults, but few studies have examined the association between metformin use and disease severity in dengue. In addition to its effect on glucose control, metformin has been associated with pleiotropic properties in preclinical studies. Using a cohort of laboratory-confirmed adult (>/=21 years) dengue patients with diabetes mellitus admitted …	H. L. Y. Htun, T. W. Tam, C. C. Pang, J. Leo, Y. S. Lye, D. C.	.	not consistent
B22	[Hematological abnormalities in patients with dengue]	2009	Dengue is a neglected disease with high morbidity and mortality among children and adults that occurs mainly in tropical and subtropical regions. The objective of this study was to evaluate hematological changes in patients with clinical manifestations of dengue. Medical records relating to 543 cases of dengue virus 3 that occurred during the 2007 epidemic in Campo Grande, Mato Grosso do Sul, wer…	E. C. P. Oliveira, E. R. Cunha, R. V. Froes, I. B. Nascimento, Dd	.	combined classification	classification		.	m22	Modeling of hemoglobin in dengue fever and dengue hemorrhagic fever using bioelectrical impedance	2004	This paper describes a model for predicting hemoglobin (Hb) by using bioelectrical impedance analysis (BIA) in dengue patients in the Hospital Universiti Kebangsaan Malaysia (HUKM). Bioelectrical impedance measurements were conducted on 83 (47 males and 36 females) serologically confirmed dengue fever (DF) and dengue hemorrhagic fever (DHF) patients during their hospitalization. The predictive eq…	F. I. Ibrahim, N. A. Taib, M. N. Wan Abas, W. A.	.	not consistent
B23	[Hemorrhagic dengue with shock in children in French Polynesia]	1993	The dengue fever is an intertropical arbovirus, well known in French Polynesia where the first cases of dengue haemorrhagic fever appeared at the end of 1989. The authors report their experience in the paediatrics ward of the Centre Hospitalier Territorial (CHT) of Papeete, where, from 1990 to 1992, 310 cases of dengue fever have been registered with 79 cases of dengue shock syndrome (25.5%) and …	E. C. G. Mallet, P. Pilorget, H. Bataille, H.	.	abstract only	cannot contact after several efforts		.	m23	[Modulation of high-density lipoprotein and cytokine IL-1beta and IL-6 levels in patients with dengue]	2018	OBJECTIVES.: To assess High-Density Lipoprotein (HDL) and pro-inflammatory cytokine levels in patients with dengue classified according to the severity of the clinical presentation. MATERIALS AND METHODS.: A descriptive study was carried out with 70 individuals with dengue, classified as no alarm signs (DSSA), with signs of alarm (DCSA), and severe dengue (DG); 15 healthy donors were included as …	E. H.-G. Barrientos-Arenas, V. Giraldo, D. M. Cardona, M. M. Urcuqui-Inchima, S. Castano, J. C. Hernandez, J. C.	.	time
B24	[Laboratory diagnosis of dengue virus infections in Aragua State, Venezuela: October 1997-December 1998]	2003	The efficacy of a proactive dengue surveillance system to predict epidemics depends on the laboratory diagnostic capacity for an early detection of virus circulation. This study shows the results of the dengue virologic and serologic surveillance accomplished in Aragua State (Venezuela) from October 1997 to December 1998. Five hundred and forty seven sera from suspected dengue patients were teste…	D. E. A. Camacho, M. Rodriguez-Henriquez, F. de Quintana, M. Soler, M. Chiarello, A. Sierra, G. Comach, G.	.	inappropriate content	no markers		.	m24	An outbreak of dengue fever in St. Croix (US Virgin Islands), 2005	2010	BACKGROUND: Periodic outbreaks of dengue fever occur in the United States Virgin Islands. In June 2005, an outbreak of dengue virus (DENV) serotype-2 with cases of dengue hemorrhagic fever (DHF) was detected in St. Croix, US Virgin Islands. The objective of this report is to describe this outbreak of DENV-2 and the findings of a case-control study examining risk factors for DHF. METHODOLOGY/PRINC…	H. R. Mohammed, M. Armstrong, J. Munoz-Jordan, J. Arnold-Lewis, K. O. Ayala, A. Clark, G. G. Tull, E. S. Beatty, M. E.	.	not consistent
B25	[Liver involvement in patients with dengue hemorrhagic fever: a rare phenomenon?]	2006	Hepatic manifestations are described as unusual complications of dengue and may lead to severe and potentially lethal conditions. Liver abnormalities in 41 patients diagnosed with dengue hemorrhagic fever in Campo Grande, Mato Grosso do Sul, Brazil, between January 1 and March 31, 2002, were evaluated. All were serologically positive for dengue in laboratory tests (IgM ELISA). ALT alterations wer…	P. M. d. C. Uehara, R. V. Pereira, G. R. de Oliveira, P. A.	.	time	unclear time		.	m25	Phenotypic analysis of dengue virus isolates associated with dengue fever and dengue hemorrhagic fever for cellular attachment, replication and interferon signaling ability	2009	Eighteen dengue viruses (DENVs) representing all four serotypes, isolated from pediatric patients at children's hospital, Queen Sirikit National Institute of Child Health, Bangkok, Thailand exhibiting a diverse spectrum of disease ranging from uncomplicated dengue fever (DF) to severe dengue hemorrhagic fever (DHF), were tested for their ability to attach to host cells, replicate and interfere wi…	R. P. Takhampunya, D. R. McClain, S. Barvir, D. A. Lynch, J. Jarman, R. G. Thomas, S. Gibbons, R. V. Burgess, T. H. Sun, P. Kamau, E. Putnak, R. Zhang, C.	.	not consistent
B26	[Plasma leakage detection in severe dengue: when serum albumin quantification plays a role?]	2007	Evidence of vascular leakage due to increased capillary permeability characterizes and differentiates dengue hemorrhagic fever. This article assesses the value of serum albumin for detecting vascular permeability abnormalities in dengue cases. Fourteen patients diagnosed with dengue hemorrhagic fever at two private hospitals in Recife, Brazil, between January and May 2002 were followed up with da…	C. A. A. M. Brito, F. Lucena-Silva, N.	.	time	time		.	m26	A predictive score for hypotension in patients with confirmed dengue fever in Cayenne Hospital, French Guiana	2016	Background: Identifying patients at risk of developing severe dengue is challenging. The objective of the present study was to determine the incidence of hypotension and its predictive factors during the Dengue 2 epidemic in 2013. Methods: In 2013, a longitudinal study was performed using data from all confirmed cases of dengue seen in Cayenne General Hospital. The analysis used Cox proportional …	F. V. Djossou, G. Elenga, N. Demar, M. Epelboin, L. Walter, G. Abboud, P. Le-Guen, T. Rousset, D. Moreau, B. Mahamat, A. Malvy, D. Nacher, M.	.	not consistent
B27	[Predictive factors of dengue shock syndrome at the children Hospital No. 1, Ho-chi-Minh City, Vietnam]	2007	The dengue shock syndrome (DSS) is primarily a complication of dengue haemorrhagic fever (DHF) among children in South East Asia. A case-control study was carried out at the children hospital no 1 (Ho-Chi-Minh City, Vietnam) in May-July 2005, to identify the predictive factors of the DSS among 1-15 year patients with DHE Forty consecutive admitted cases and forty controls were studied. The associ…	T. B. N. Pham, T. H. Vu, T. Q. Nguyen, T. L. Malvy, D.	.	abstract only	authors not responded		.	m27	Predictors for severity of dengue infection during early days of infection	2012		R. S. Mehboob, A. S. Bukhari, M. H. Khan, A. A. Ahmad, F. J.	.	not consistent
B28	[Serum platelet-activating factor acetylhydrolase activity in dengue patients of African or mestizo descendency]	2011	INTRODUCTION: Severe dengue infection is characterized by enhanced vascular permeability produced by cytokines and biochemical mediators. One of these mediators is the platelet-activating factor. Degradation of platelet-activating factor is accomplished by its specific acetylhydrolase. Down or up regulation of this enzyme has been linked to several diseases. However, the role of this enzyme in de…	B. N. A. Restrepo, M. Ramirez, R. Alvarez, G.	.	combined classification	classification		.	m28	Prognostic factors of clinical outcome in non-paediatric patients with dengue haemorrhagic fever/dengue shock syndrome	2004		J. R. T.-V. Torres, J. M. García, H. Silva, J. R. Baddour, Y. Bajares, A. Castro, J. M.	.	not consistent
B29	… and putative target genes in peripheral blood cells as early markers of severe forms of dengue Short Title: Early markers for the detection of severe dengue		… patients. Therefore, day 3 may be a better cutoff for utility of miR-150 expression as a prognsitic marker for severity of dengue infection. Evaluating … serve as an early biomarker of severity of infection in dengue patients on day 3 …	H. Hapugaswatta, P. Amarasena and R. Premaratna	.	inappropriate comparison	no dss		.	m29	Reconstruction of antibody dynamics and infection histories to evaluate dengue risk	2018	As with many pathogens, most dengue infections are subclinical and therefore unobserved (1) . Coupled with limited understanding of the dynamic behaviour of potential serological markers of infection, this observational problem has wide-ranging implications, including hampering our understanding of individual- and population-level correlates of infection and disease risk and how these change over…	H. C. Salje, D. A. T. Rodriguez-Barraquer, I. Katzelnick, L. C. Lessler, J. Klungthong, C. Thaisomboonsuk, B. Nisalak, A. Weg, A. Ellison, D. Macareo, L. Yoon, I. K. Jarman, R. Thomas, S. Rothman, A. L. Endy, T. Cauchemez, S.	.	not consistent
B30	… expression of microRNA, miR-150 and enhancer of zeste homolog 2 (EZH2) in peripheral blood cells as early prognostic markers of severe forms of dengue	2020	… methyl transferase 3 alpha (DNMT3A) expression that can be used as a potential biomarker and a … within 3 days from fever onset can be used as a prognostic marker for severity … 2011;29(1):587– 619.CrossRefGoogle Scholar. 4. Kurane I. Dengue hemorrhagic fever with special …	H. Hapugaswatta, P. Amarasena and R. Premaratna	.	duplicate	duplicate		.	m30	Retinal profile: a clinical indicator of severity in dengue fever in a suburban Indian environment	2014	PURPOSE: To study the retinal changes in subjects suffering from dengue fever and check if these changes can be taken as sufficient indicator of severity and progression of the disease. PATIENTS/METHODS: A detailed history was recorded of 118 patients on whom ocular examination, including direct ophthalmoscopy, indirect ophthalmoscopy and coloured fundus photography, was performed. RESULTS: Forty…	R. S. Malhotra, L. Bundela, R. K. Garg, P. Kant, D. Garg, A. Lal, B. B.	.	not consistent
B31	… OF DENGUE VIRUS ISOLATED FROM SERA OF PATIENTS WITH SUSPECTED DENGUE FEVER IN BANGKOK, THAILAND SINCE 2006 ASSOCIATED WITH …	2019	… Part B: To evaluate biological marker of constructed D4 1036 PDK40 infectious clone … Dengue virus is use a cellular glycosyl-phosphatidylinositol (GPI) linkage pathway to express a GPI … fixation by binding to and increasing the turnover of complement factor C4 (Avirutnan et al …	K. R. Chaiyo, J.	.	duplicate	duplicate		.	m31	Sonographic evidence of ascites, pleura-pericardial effusion and gallbladder wall edema for dengue fever	2011	INTRODUCTION: Radiographic findings of dengue fever have not yet been clearly elucidated in relation to clinical and serological findings, despite the fact that two-fifths of the world population lives in areas where the virus is endemic. The current study is a retrospective analysis of ultrasonographic (USG) features of patients presenting with probable dengue fever during the outbreak of DF of …	M. M. Motla, S. Gupta, V. Aggarwal, M. Bhoi, S. K. Aggarwal, P. Goel, A.	.	not consistent
B32	1H Nuclear Magnetic Resonance Metabolomics of Plasma Unveils Liver Dysfunction in Dengue Patients	2016	UNLABELLED: Dengue, due to its global burden, is the most important arthropod-borne flavivirus disease, and early detection lowers fatality rates to below 1%. Since the metabolic resources crucial for viral replication are provided by host cells, detection of changes in the metabolic profile associated with disease pathogenesis could help with the identification of markers of prognostic and diagn…	T. S. El-Bacha, C. J. Cordeiro, M. T. Almeida, F. C. L. Marques, E. T., Jr. Da Poian, A. T.	.	inappropriate comparison	no severe cases		.	m32	Spatial and temporal circulation of dengue virus serotypes: a prospective study of primary school children in Kamphaeng Phet, Thailand	2002	Dengue virus occurs as four distinct serotypes, each of which causes epidemics throughout the tropical and subtropical regions of the world. Few studies have examined co-circulation of multiple dengue virus serotypes in a well-defined cohort population over time and their capacity to produce severe dengue disease. In this paper, the authors report the details and findings of the first 3 years (19…	T. P. N. Endy, A. Chunsuttiwat, S. Libraty, D. H. Green, S. Rothman, A. L. Vaughn, D. W. Ennis, F. A.	.	not consistent
B33	A 23bp Indel Polymorphism in TLR2 Gene Enhances Inflammation and Disease Severity in Dengue	2011	Background Dengue is the most rapidly spreading viral disease transmitted by the bite of infected Aedes mosquitos. Pathogenesis of dengue is still unclear; although host genetic factors, immune responses and virus serotypes have been proposed to contribute to disease severity. The development of high-throughput methods have allowed to scale up capabilities of identifying the key markers of inflam…	A. R. K. M. Patro, Sriprasad Panda, Aditya K. Prusty, Birendra K. Singh, Diwakar K. Gaikwad, Sagar Saswat, Tanuja Chattopadhyay, Soma Tripathy, Rina Das, Bidyut Ravindran, Balachandran	.	time	no sampling time		.	m33	Timing, predictors, and progress of third space fluid accumulation during preliminary phase fluid resuscitation in adult patients with dengue	2013	BACKGROUND: Fluid leakage remains the hallmark of dengue hemorrhagic fever (DHF). The applicability of currently recommended predictors of DHF for adults with dengue is questionable as these are based on studies conducted in children. METHODS: One hundred and two adults with dengue were prospectively followed up to investigate whether home-based or hospital-based early phase fluid resuscitation h…	R. R. Premaratna, A. Miththinda, J. K. de Silva, H. J.	.	not consistent
B34	A clinical and epidemiological survey of the largest dengue outbreak in Southern Taiwan in 2015	2019	OBJECTIVES: This study examined the epidemiological, clinical, and immunological characteristics of the 2015 dengue outbreak in Taiwan. METHODS: Clinical data were collected from dengue fever (DF) and dengue hemorrhagic fever (DHF) patients. A phylogenetic tree was used to analyze the source of the outbreak strain. Paired plasma samples from DF/DHF patients were used for antibody-dependent enhanc…	W. H. L. Wang, C. Y. Chang, K. Urbina, A. N. Assavalapsakul, W. Thitithanyanont, A. Lu, P. L. Chen, Y. H. Wang, S. F.	.	inappropriate content	no marker		.	m34	To find out the interrelationship of factor x1 and d-dimer as a marker of increased risk of deep venous thrombosis in dengue haemorrhagic fever	2017		F. I. Sijjeel, M. Shah, S. A. R.	.	not consistent
B35	A Clinical Prediction Algorithm to Stratify Pediatric Musculoskeletal Infection by Severity	2019	OBJECTIVE: There are currently no algorithms for early stratification of pediatric musculoskeletal infection (MSKI) severity that are applicable to all types of tissue involvement. In this study, the authors sought to develop a clinical prediction algorithm that accurately stratifies infection severity based on clinical and laboratory data at presentation to the emergency department. METHODS: An …	M. A. A. Benvenuti, T. J. Mignemi, M. E. Martus, J. E. Mencio, G. A. Lovejoy, S. A. Schoenecker, J. G. Williams, D. J.	.	inappropriate comparison	no comparison		.	m35	Vitamin D serostatus and dengue fever progression to dengue hemorrhagic fever/dengue shock syndrome	2017	Vitamin D could modulate pathways leading to dengue hemorrhagic fever/dengue shock syndrome (DHF/DSS). We examined the associations of serum total 25-hydroxy vitamin D [25(OH)D] and vitamin D binding protein (VDBP) concentrations in patients with uncomplicated dengue fever (DF) with risk of progression to DHF/DSS. In a case-control study nested in a cohort of DF patients who were followed during …	E. V. Villamor, L. A. Lozano, A. Herrera, V. M. Herran, O. F.	.	not consistent
B36	A Clinical Score for Diagnosis of Probable Dengue in Children in an Endemic Area, Thailand	2019	Dengue is one of the most important mosquito-borne diseases in tropical and subtropical regions of the world. Laboratory diagnosis is often expensive or unavailable in some endemic areas, making clinical diagnosis important for case management. In order to develop and validate the Mahidol dengue clinical score (MDCS), a predictive of dengue among children who present with acute febrile illness wi…	C. L. Sirivichayakul, K. Sabchareon, A. Jiwariyavej, V. Dulyachai, W. Suvannadabba, S. Chanthavanich, P. Letson, G. W. Margolis, H. S.	.	inappropriate comparison	dengue vs non dengue		.	m36	Why dengue haemorrhagic fever in Cuba? 1. Individual risk factors for dengue haemorrhagic fever/dengue shock syndrome (DHF/DSS)	1987	During the dengue haemorrhagic fever/dengue shock syndrome (DHF/DSS) epidemic in Cuba in 1981, we identified some individual risk factors for the development of the severe clinical picture or for the fatal outcome of the disease. The percentage of secondary infection in 3 groups of patients with DHF/DSS was between 95 and 98.3 and it is concluded that secondary infection is an important, but not …	J. R. G. Bravo, M. G. Kouri, G. P.	.	not consistent
B37	A Cohort Study of Adult Patients with Severe Dengue in Taiwanese Intensive Care Units: The Elderly and APTT Prolongation Matter for Prognosis	2017	BACKGROUND: There was a large dengue outbreak in Taiwan in 2015, in which the ages of the affected individuals were higher than those in other countries. The aim of this study was to explore the characteristics and prognostic factors for adults with severe dengue in intensive care units (ICUs). METHODS: All adults admitted to ICUs with dengue virus infection (DENV) at a medical center from July 1…	C. C. C. Hsieh, C. T. Lee, J. C. Sung, J. M. Lee, N. Y. Chen, P. L. Kuo, T. H. Chao, J. Y. Ko, W. C.	.	inappropriate comparison	fatal cases		.	m37	Age-related changes in microvascular permeability: a significant factor in the susceptibility of children to shock?	2000	During studies of the pathogenesis of dengue shock syndrome, a condition largely confined to childhood and characterized by a systemic increase in vascular permeability, we observed that healthy controls, age-matched to children with dengue shock syndrome, gave high values of filtration capacity (K(f)), a factor describing vascular permeability. We hypothesized that K(f) might be age dependent. C…	J. B. Gamble, D. Day, N. P. Loc, P. P. Phu, N. H. Gartside, I. B. Farrar, J. F. White, N. J.	.	not consistent
B38	A comparative evaluation of dengue diagnostic tests based on single-acute serum samples for laboratory confirmation of acute dengue	2011	A prospective study was carried out to evaluate the sensitivity of dengue NS1 antigen-capture ELISA in comparison with dengue virus isolation, conventional RT-PCR and real-time RT-PCR for laboratory confirmation of acute dengue based on single-acute serum samples. Four primary healthcare centres were involved to recruit patients with clinical diagnosis of dengue illness. Patient's demographic, ep…	K. B. M. Chua, B. Abdul Wahab, A. H. Chem, Y. K. Khairul, A. H. Kumarasamy, V. Mariam, M. Nurhasmimi, H. Abdul Rasid, K.	.	inappropriate comparison	no comparison		.	m38	Altered profile of regulatory T cells and associated cytokines in mild and moderate dengue	2016	The pathogenesis of dengue is immune-mediated. Regulatory T cells suppress immune response and may contribute to better prognosis. The present study evaluates Tregs and cytokines in dengue patients in the context of disease severity, time of sampling and immune status. The cohort included 90 patients (51 mild, 39 moderate) and 27 healthy controls. Frequencies of Tregs, CD4(+)CD25(-)Foxp3(+) T cel…	H. T. Tillu, A. S. Reshmi, P. V. Cecilia, D.	.	not consistent
B39	A comparison of the pattern of liver involvement in dengue hemorrhagic fever with classic dengue fever	2000	The impact of dengue on liver function was studied on fifty serologically confirmed dengue cases admitted to Hospital Universiti Kebangsaan Malaysia (HUKM). Twenty-five of these patients had classic dengue fever (DF) and 25 had grade 1 or 2 dengue hemorrhagic fever (DHF). There were more (60%) DHF patients with hepatomegaly compared to DF (40%) but the difference was not statistically significant…	S. F. S. Wahid, S. Zawawi, M. M. Ali, R. A.	.	combined classification	classification		.	m39	Antibodies against immature virions are not a discriminating factor for dengue disease severity	2015	Humoral immunity plays an important role in controlling dengue virus (DENV) infection. Antibodies (Abs) developed during primary infection protect against subsequent infection with the same dengue serotype, but can enhance disease following secondary infection with a heterologous serotype. A DENV virion has two surface proteins, envelope protein E and (pre)-membrane protein (pr)M, and inefficient…	I. A. d. S. V. Rodenhuis-Zybert, J. M. Torres, S. van de Pol, D. Smit, J. M.	.	not consistent
B40	A complex interplay among virus, dendritic cells, T cells, and cytokines in dengue virus infections	2008	Severe dengue virus (DV) infections can cause the life-threatening condition dengue hemorrhagic fever, which is characterized by a severe plasma leak, thrombocytopenia, hemorrhage, and, in severe cases, circulatory collapse and death. There is now much evidence that pre-existing immunity to DV can enhance disease when an individual becomes infected on a second or sequential occasion. It has been …	W. D. Dejnirattisai, T. Lin, C. L. Vasanawathana, S. Jones, M. Jacobs, M. Malasit, P. Xu, X. N. Screaton, G. Mongkolsapaya, J.	.	combined classification	only DF vs DHF (at the end of the paper)		.	m40	Association of Single-Nucleotide Polymorphisms in Immune-Related Genes with Development of Dengue Hemorrhagic Fever in a Mexican Population	2018	Single-nucleotide polymorphisms (SNPs) occurring in immune-related genes have been associated with risk or protection for development of dengue, depending on ethnicity. Here, we genotyped seven SNPs located in immune response-related genes to identify their association with severe forms of dengue in patients from an endemic region in Mexico. One hundred and thirty-eight patients with dengue fever…	A. B. R.-T. Vargas-Castillo, K. Vivanco-Cid, H. Quiroz-Cruz, S. Escobar-Gutierrez, A. Cerna-Cortes, J. F. Vaughan, G. Fonseca-Coronado, S.	.	not consistent
B41	A glance at the von Willebrand factor in dengue virus infection	2003	To identify the level of von Willebrand factor (vWF) in dengue infection, especially severe DHF, and correlate the increase in vWF with thrombocytopenia, children admitted with dengue fever/DHF were examined for hemoglobin, hematocrit, platelet, and vWF for three consecutive days. Anti-dengue IgM and IgG were determined. Correlations between vWF and thrombocytopenia were analyzed using multivaria…	P. S. Basuki	.	time	unclear time		.	m41	Biochemical alterations as markers of dengue hemorrhagic fever	2008	We evaluated biochemical alterations as predictors of dengue hemorrhagic fever (DHF). Patients with confirmed infection with dengue virus were prospectively evaluated for the first seven days of disease to determine their final clinical outcome. Serum samples taken 48-96 hours after onset of fever were used for biochemical tests. Of 199 patients, 30 developed DHF. Cases of DHF had higher levels o…	L. A. D.-Q. Villar-Centeno, F. A. Martinez-Vega, R. A.	.	not consistent
B42	A low lymphocyte:monocyte ratio provides a clue to diagnosing early dengue fever	2019		J. X. J. L. Soh, J. Zheng, S.	.	inappropriate comparison	no severe or dss		.	m42	Blood group AB is associated with increased risk for severe dengue disease in secondary infections	2007	Why certain individuals progress to severe dengue disease is unknown. In this study, blood groups associated with dengue disease were investigated. ABO phenotypes were identified by use of serum from 399 patients with dengue-virus infection who participated in a cohort study. ABO blood-group frequencies were similar in primary versus secondary dengue-virus infections. However, in secondary infect…	S. G. Kalayanarooj, R. V. Vaughn, D. Green, S. Nisalak, A. Jarman, R. G. Mammen, M. P., Jr. Perng, G. C.	.	not consistent
B43	A Multicenter Study of Clinical Presentations and Predictive Factors for Severe Manifestation of Dengue in Adults	2018	Severe dengue is more prevalent in adults than in children. Our objectives were to determine the clinical presentations of dengue in adults and to identify predictive factors for severe dengue. A retrospective cohort study was performed in adults with dengue, as confirmed by a positive NS1 antigen test result. Patients were classified as with non-severe or severe dengue. A total of 357 patients w…	S. T. Temprasertrudee, V. Desakorn, V. Keatkla, J. Chantratita, W. Kiertiburanakul, S.	.	time	unclear sampling time		.	m43	A Blood RNA Signature Detecting Severe Disease in Young Dengue Patients at Hospital Arrival	2018	Background: Early detection of severe dengue can improve patient care and survival. To date, no reliable single-gene biomarker exists. We hypothesized that robust multigene signatures exist. Methods: We performed a prospective study on Cambodian dengue patients aged 4 to 22 years. Peripheral blood mononuclear cells (PBMCs) were obtained at hospital admission. We analyzed 42 transcriptomic profile…	I. B. Nikolayeva, P. Casademont, I. Duong, V. Koeth, F. Prot, M. Czerwinska, U. Ly, S. Bleakley, K. Cantaert, T. Dussart, P. Buchy, P. Simon-Loriere, E. Sakuntabhai, A. Schwikowski, B.	.	not consistent
B44	A novel predictor of patients with severe dengue: The aspartate aminotransferase/platelet count ratio index (APRI)	2017	Background: To evaluate the risk factors of dengue developing into severe dengue that outbreak in Guangzhou. Methods: A retrospective analysis of clinical data from 212 dengue patients between June and October 2014. Result: One hundred and seventy-eighth (82.1%) patients were classic dengue and 38 (17.9%) with severe dengue. The frequencies of jaundice, pleural effusion, ascites and vaginal bleed…	H. X. Zhang, W. Z. Xie, S. X. Ou, Y. Y. Zeng, T. W. Zhou, P. Y.	.	time	unclear time		.	m44	Cellular and cytokine correlates of severe dengue infection	2012	BACKGROUND: The occurrence of dengue haemorrhagic fever (DHF) is thought to result from a complex interplay between the virus, host genetics and host immune factors. Existing published data are not consistent, in part related to relatively small sample sizes. We set out to determine possible associations between dengue virus (DEN-V) NS3 specific T cells and cytokine and chemokine levels and the p…	G. N. H. Malavige, L. C. Salimi, M. Gomes, L. Jayaratne, S. D. Ogg, G. S.	.	not consistent
B45	A novel predictor of severe dengue: The aspartate aminotransferase/platelet count ratio index (APRI)	2018	To evaluate risk factors for the development of dengue into severe dengue in Guangdong. A retrospective analysis of clinical data from 212 dengue patients between June and October 2014. A total of 174 (82.1%) patients in our study had classic dengue, of which 38 (17.9%) had severe diseases. The frequencies of jaundice, pleural effusion, ascites, and vaginal bleeding were significantly different b…	H. X. Zhang, Z. Xie, X. Ou, Y. Zeng, W. Zhou, Y.	.	time	unclear sampling time		.	m45	Clinical and laboratory factors associated with mortality in dengue	2017	Dengue is endemic in more than 100 countries, giving rise to an increased number of deaths in the last five years in the South-East Asian region. We report our findings from a retrospective study of adults admitted with confirmed dengue at our institution. We studied the clinical and laboratory parameters associated with mortality in these patients. Of the 172 hospitalised patients studied, 156 (…	A. A. Saroch, V. Sinha, N. Taneja, R. S. Sahai, P. Mahajan, R. K.	.	not consistent
B46	A potential role of platelets in maturation of dengue virus	2009	Dengue virus infection is the most important mosquito borne human disease in terms of morbidity and mortality in urban tropical area. A wide spectrum of clinical manifestations in infected humans ranges from asymptomatic condition or mild dengue fever to severe and lifethreatening dengue hemorrhagic fever (DHF) and dengue shock syndrome (DSS). At present, in vivo underlying mechanisms of the earl…	S. O. Noisakran, N. Hsiao, H. M. Chokephaibulkit, K. Villinger, F. Ansari, A. Perng, G. C.	.	inappropriate content	in vivo and in vitro model		.	m46	[Clinical evolution of dengue in hospitalized patients]	2008	INTRODUCTION: Dengue hemorrhagic fever has extended to every tropical and subtropical area of the world, resulting in a half million hospitalizations every year. This disease appears to affect increasing numbers of adolescents and young adults. OBJECTIVE: The clinical characteristics were described for adult and pediatric dengue inpatients to establish risk factors associated with bad prognosis. …	A. L. M. Gonzalez, R. A. Villar, L. A.	.	not consistent
B47	A Prognostic Model for Development of Profound Shock among Children Presenting with Dengue Shock Syndrome	2015	PURPOSE: To identify risk factors and develop a prediction model for the development of profound and recurrent shock amongst children presenting with dengue shock syndrome (DSS). METHODS: We analyzed data from a prospective cohort of children with DSS recruited at the Paediatric Intensive Care Unit of the Hospital for Tropical Disease in Ho Chi Minh City, Vietnam. The primary endpoint was "profou…	P. K. T. Lam, D. T. Dung, N. M. Tien, N. T. Kieu, N. T. Simmons, C. Farrar, J. Wills, B. Wolbers, M.	.	inappropriate comparison	only shock		.	m47	A clinical guide for early detection of dengue fever and timing of investigations to detect patients likely to develop complications	2009	We aimed to identify clinical features that would be useful for case detection and the appropriate timing of investigations and hospital admissions in patients with short-duration fever, suspected to be dengue fever (DF). Of 928 adult patients with short-duration fever admitted to Colombo North Teaching Hospital, Sri Lanka during February-June 2004, one in four were randomly selected for assessme…	R. P. Premaratna, A. Amarasekara, N. D. Motha, M. B. Perera, K. V. de Silva, H. J.	.	not consistent
B48	A prospective nested case-control study of Dengue in infants: rethinking and refining the antibody-dependent enhancement dengue hemorrhagic fever model	2009	BACKGROUND: Dengue hemorrhagic fever (DHF) is the severe and life-threatening syndrome that can develop after infection with any one of the four dengue virus (DENV) serotypes. DHF occurs almost exclusively in individuals with secondary heterologous DENV infections and infants with primary DENV infections born to dengue immune mothers. The widely accepted explanation for the pathogenesis of DHF in…	D. H. A. Libraty, L. P. Tallo, V. Segubre-Mercado, E. Bautista, A. Potts, J. A. Jarman, R. G. Yoon, I. K. Gibbons, R. V. Brion, J. D. Capeding, R. Z.	.	inappropriate comparison	no severe cases		.	m48	The use of two-dimension electrophoresis to identify serum biomarkers from patients with dengue haemorrhagic fever	2009	Dengue infection is a major public health problem affecting millions of people living in tropical countries. With no suitable vaccines and specific antiviral drugs, treatment for dengue is usually symptomatic and supportive. Early diagnosis and recognition of severe disease is therefore crucial for better management of the patient. Two-dimension electrophoresis was used to identify disease-associ…	R. H. Thayan, T. L. See, L. L. Tan, C. P. Khairullah, N. S. Yusof, R. Devi, S.	.	not consistent
B49	A prospective nested case-control study of Dengue in infants: rethinking and refining the antibody-dependent enhancement dengue hemorrhagic fever model	2009	BACKGROUND: Dengue hemorrhagic fever (DHF) is the severe and life-threatening syndrome that can develop after infection with any one of the four dengue virus (DENV) serotypes. DHF occurs almost exclusively in individuals with secondary heterologous DENV infections and infants with primary DENV infections born to dengue immune mothers. The widely accepted explanation for the pathogenesis of DHF in…	D. H. A. Libraty, L. P. Tallo, V. Segubre-Mercado, E. Bautista, A. Potts, J. A. Jarman, R. G. Yoon, I. K. Gibbons, R. V. Brion, J. D. Capeding, R. Z.	.	inappropriate comparison	DHF and DF		.	m49	Validation of probability equation and decision tree in predicting subsequent dengue hemorrhagic fever in adult dengue inpatients in Singapore	2011	We developed a probability equation and a decision tree from 1,973 predominantly dengue serotype 1 hospitalized adult dengue patients in 2004 to predict progression to dengue hemorrhagic fever (DHF), applied in our clinic since March 2007. The parameters predicting DHF were clinical bleeding, high serum urea, low serum protein, and low lymphocyte proportion. This study validated these in a predom…	T. L. L. Thein, Y. S. Lee, V. J. Sun, Y. Lye, D. C.	.	not consistent
B50	A prospective study of dengue infections in Bangkok	1988	Dengue infections were prospectively studied among 4- to 16-year-old students at a Bangkok school. Blood samples were obtained from 1,757 students in June 1980, before the dengue season, and in January 1981, after the season, and tested for dengue antibodies by the hemagglutination inhibition method. Classrooms were monitored daily for school absences. Fifty percent of the children had antibodies…	D. S. N. Burke, A. Johnson, D. E. Scott, R. M.	.	inappropriate content	no markers		.	m50		2002		J. Arias	.	publication type
B51	A Proteomic Approach Identifies Candidate Early Biomarkers to Predict Severe Dengue in Children	2016	BACKGROUND: Severe dengue with severe plasma leakage (SD-SPL) is the most frequent of dengue severe form. Plasma biomarkers for early predictive diagnosis of SD-SPL are required in the primary clinics for the prevention of dengue death. METHODOLOGY: Among 63 confirmed dengue pediatric patients recruited, hospital based longitudinal study detected six SD-SPL and ten dengue with warning sign (DWS).…		.	inappropriate comparison	excluded, compare between dengue warning signs vs severe.		.	m51		1989	Dengue hemorrhagic fever/dengue shock syndrome (DHF/DSS) in children is reliably associated with the presence of dengue antibody--actively or passively acquired--before the onset of illness. Limited observations by electron microscopy and fluorescent antibody testing and the recovery of virus from tissues obtained at autopsy show that dengue viruses are consistently associated with cells of monon…	S. B. Halstead	.	publication type
B52	A replication study confirms the association of GWAS-identified SNPs at MICB and PLCE1 in Thai patients with dengue shock syndrome	2014	BACKGROUND: Dengue shock syndrome (DSS), a severe life-threatening form of dengue infection, mostly occurs in children. A recent genome wide association study (GWAS) identified two SNPs, rs3132468 of major histocompatibility complex class I polypeptide-related sequence B (MICB) and rs3765524 of phospholipase C, epsilon 1 (PLCE1), associated with DSS in Vietnamese children. In this study, to exami…	T. N. N. Dang, I. Sa-Ngasang, A. Anantapreecha, S. Chanama, S. Wichukchinda, N. Sawanpanyalert, P. Patarapotikul, J. Tsuchiya, N. Ohashi, J.	.	time	unclear time		.	m52		2018		S. R. S. Sudulagunta, M. B. Kumbhat, M. Bangalore Raja, S. K.	.	other	no data
B53	A retrospective cohort study to predict severe dengue in Honduran patients	2017	BACKGROUND: An important challenge in the identification of dengue is how to predict which patients will go on to experience severe illness, which is typically characterized by fever, thrombocytopenia, haemorrhagic manifestations, and plasma leakage. Accurate prediction could result in the appropriate hospital triage of high risk patients. The objective of this study was to identify clinical fact…	E. S. Fernandez, M. Walter, S. D. Loeb, M.	.	time	late sampling		.	m53	A 20-Gene Set Predictive of Progression to Severe Dengue	2019	There is a need to identify biomarkers predictive of severe dengue. Single-cohort transcriptomics has not yielded generalizable results or parsimonious, predictive gene sets. We analyzed blood samples of dengue patients from seven gene expression datasets (446 samples, five countries) using an integrated multi-cohort analysis framework and identified a 20-gene set that predicts progression to sev…	M. S. Robinson, T. E. Barouch-Bentov, R. Sahoo, M. K. Kalesinskas, L. Vallania, F. Sanz, A. M. Ortiz-Lasso, E. Albornoz, L. L. Rosso, F. Montoya, J. G. Pinsky, B. A. Khatri, P. Einav, S.	.	publication type	report
B54	A retrospective cohort study to predict severe dengue in Honduran patients	2017	BACKGROUND: An important challenge in the identification of dengue is how to predict which patients will go on to experience severe illness, which is typically characterized by fever, thrombocytopenia, haemorrhagic manifestations, and plasma leakage. Accurate prediction could result in the appropriate hospital triage of high risk patients. The objective of this study was to identify clinical fact…	E. S. Fernandez, M. Walter, S. D. Loeb, M.	.	duplicate	duplicate		.	m54	A 52-week, randomized, open-label, parallel-group comparison of the tolerability and effects of pitavastatin and atorvastatin on high-density lipoprotein cholesterol levels and glucose metabolism in Japanese patients with elevated levels of low-density lipoprotein cholesterol and glucose intolerance	2008	BACKGROUND: Statin therapy has been found to produce substantial reductions in low-density lipoprotein cholesterol (LDL-C) levels, resulting in a reduced risk for cardiovascular events. Recently, research interest has focused on modification of high-density lipoprotein cholesterol (HDL-C) levels for the potential prevention of cardiovascular events. The effects of pitavastatin and atorvastatin on…	J. I. Sasaki, Y. Kuribayashi, T. Kajiwara, K. Biro, S. Yamamoto, K. Ageta, M. Kobori, S. Saikawa, T. Otonari, T. Kono, S.	.	irrelevant	statin
B55	A Retrospective Study of Paediatric Dengue Cases in a Tertiary Care Hospital in Southern India	2018	Introduction: Dengue is an important arthropod-borne viral infection in humans and is the second most important reemerging tropical disease. Children are particularly at risk of developing severe dengue and clinically identifying such cases are often a challenge. Aim: To characterise the clinical and laboratory risk factors of dengue fever and its severity in children. Materials and Methods: Retr…	P. P. J. Athira, Ozhiparambil A. Umadevi, Padma Pragnatha, Komaravolu Veena, P. Menon	.	time	time		.	m55	Abnormal nitric oxide metabolism in systemic sclerosis: increased levels of nitrated proteins and asymmetric dimethylarginine	2006	OBJECTIVES: Endothelial dysfunction is a primary event in systemic sclerosis; however, the aetiology of events and the role of nitric oxide (NO) is still unclear. The aim of the present study is to investigate whether there are abnormalities in NO metabolism in plasma from patients with primary Raynaud's phenomenon (RP) and in the pathogenesis of systemic sclerosis (SSc): limited SSc (lSSc) and d…	A. G. Dooley, B. Bradley, N. Abraham, D. J. Black, C. M. Jacobs, M. Bruckdorfer, K. R.	.	irrelevant
B56	A Role for Human Skin Mast Cells in Dengue Virus Infection and Systemic Spread	2016	Dengue virus (DENV) is a mosquito-borne flavivirus that causes serious global human disease and mortality. Skin immune cells are an important component of initial DENV infection and systemic spread. Here, we show that mast cells are a target of DENV in human skin and that DENV infection of skin mast cells induces degranulation and alters cytokine and growth factor expression profiles. Importantly…	A. S. Troupin, D. Londono-Renteria, B. Watson, A. M. McHale, C. Hall, A. Hartstone-Rose, A. Klimstra, W. B. Gomez, G. Colpitts, T. M.	.	time	unclear time		.	m56	Absolute quantification of microparticles by flow cytometry in ascites of patients with decompensated cirrhosis: a cohort study	2017	BACKGROUND: Microparticles (MPs) are small (<1 mum) cell membrane-derived vesicles that are formed in response to cellular activation or early stages of apoptosis. Increased plasma MP levels have been associated with liver disease severity. Here we investigated the clinical impact of ascites MPs in patients with decompensated liver cirrhosis. METHODS: Ascites and blood samples of 163 patients wit…	C. S. Engelmann, K. Krohn, S. Herber, A. Boehlig, A. Boehm, S. Pratschke, J. Berg, T. Schmelzle, M.	.	irrelevant
B57	A screening tool for dengue fever in children	2013	BACKGROUND: Dengue fever (DF) is a significant public health issue in Asia. We aimed to use clinical and laboratory data to derive a rapid and accurate case-finding tool for DF in children. METHODS: This retrospective study used 24 DF-related characteristics and clinical features (17 clinical; 7 laboratory) of 177 pediatric patients (69 diagnosed with DF). Data were psychometrically evaluated usi…	W. P. C. Lai, T. W. Lin, H. J. Su, S. B. Chang, C. H.	.	inappropriate comparison	DF vs non-DF		.	m57	Accuracy and applicability of the revised WHO classification (2009) of dengue	2013		V. Wiwanitkit	.	irrelevant
B58	A serological study on Dengue hemorrhagic fever (DHF) and fever of unknown origin (FUO) in Jakarta, Indonesia, in 1982	1982		N. I. Fujita, A. Okuno, Y. Funahara, Y. Ikeuchi, H. Shirahata, A. Oda, T. Hachida, K. Hotta, S. Wiharta, A. S. Sumarmo, Sujudi,	.	abstract only	cannot find after several efforts		.	m58	Accuracy and applicability of the revised WHO classification (2009) of dengue in children seen at a tertiary healthcare facility in northern India	2013	BACKGROUND: Revised case definitions of dengue into dengue with/without warning signs (DWS/D) and severe dengue (SD) was proposed by the World Health Organization (WHO)/Tropical Disease Research (TDR) in 2009. To date, there has been no Indian study that has applied this classification. AIMS AND OBJECTIVES: To assess the accuracy and applicability of the revised WHO classification (2009) of dengu…	D. K. Prasad, C. Jain, A. Kumar, R.	.	irrelevant
B59	A shorter time interval between first and second dengue infections is associated with protection from clinical illness in a school-based cohort in Thailand	2014	BACKGROUND: Despite the strong association between secondary dengue virus (DENV) infections and dengue hemorrhagic fever (DHF), the majority of secondary infections are subclinical or mild. The determinants of clinical severity remain unclear, though studies indicate a titer-dependent and time-dependent role of cross-protective anti-DENV antibodies. METHODS: Data from 2 sequential prospective coh…	K. B. G. Anderson, R. V. Cummings, D. A. Nisalak, A. Green, S. Libraty, D. H. Jarman, R. G. Srikiatkhachorn, A. Mammen, M. P. Darunee, B. Yoon, I. K. Endy, T. P.	.	inappropriate content	time between heterogeneous infection		.	m59	Acute Systemic Infection with Dengue Virus Leads to Vascular Leakage and Death through Tumor Necrosis Factor-alpha and Tie2/Angiopoietin Signaling in Mice Lacking Type I and II Interferon Receptors	2016	Severe dengue is caused by host responses to viral infection, but the pathogenesis remains unknown. This is, in part, due to the lack of suitable animal models. Here, we report a non-mouse-adapted low-passage DENV-3 clinical isolate, DV3P12/08, derived from recently infected patients. DV3P12/08 caused a lethal systemic infection in type I and II IFN receptor KO mice (IFN-alpha/beta/gammaR KO mice…	S. L. Phanthanawiboon, K. Sakai, Y. Takakura, N. Saijo, M. Kurosu, T.	.	other	mice model
B60	A study of clinical, hematological, and biochemical profiles of patients with dengue viral infections in Northwest Ethiopia: implications for patient management	2018	BACKGROUND: Dengue is one of the most common arboviral diseases with increased outbreaks annually in tropical and subtropical areas. In Ethiopia, there are no data regarding clinical, hematological and biochemical parameters which are very important in the clinical management of dengue patients. Hence this study was carried out to provide the first baseline data of clinical, hematological and bio…	G. T. Ferede, M. Abate, E. Wondimeneh, Y. Gadisa, E. Howe, R. Aseffa, A. Tessema, B.	.	inappropriate comparison	no comparison		.	m60	Adhesion molecules and cardiovascular risk in peripheral arterial disease. Soluble vascular cell adhesion molecule-1 improves risk stratification	2005	Although intercellular adhesion molecule-1 (ICAM-1) and vascular cell adhesion molecule-1 (VCAM-1) play a relevant role in atherosclerosis, little is known about the prognostic impact of their soluble forms (s) in patients with peripheral arterial disease (PAD). The aim of this prospective study was to verify whether plasma levels of sICAM-1 and sVCAM-1 predict cardiovascular risk in PAD, and imp…	A. B. Silvestro, G. Schiano, V. Scopacasa, F. Chiariello, M.	.	irrelevant
B61	A Study of INO-A002 in Healthy Dengue Virus-naive Adults	2021		P. I. University of, Pharmaceuticals	.	undone trials	not yet done		.	m61	Age and Cardiovascular Risk Attributable to Apolipoprotein B, Low-Density Lipoprotein Cholesterol or Non-High-Density Lipoprotein Cholesterol	2016	BACKGROUND: Higher concentrations of the apolipoprotein B (apoB) lipoproteins increase the risk of cardiovascular disease. However, whether the risk associated with apoB lipoproteins varies with age has not been well examined. METHODS AND RESULTS: We determined the associations for total cholesterol, low-density lipoprotein (LDL)-cholesterol (LDL-C), non-high-density lipoprotein-cholesterol (non-…	A. D. I. Sniderman, S. McQueen, M. Pencina, M. Furberg, C. D. Thanassoulis, G. Yusuf, S.	.	irrelevant
B62	A Study on Gene Expression Profile of Endogenous Antioxidant Enzymes: CAT, MnSOD and GPx in Dengue Patients	2017	Dengue is an arthropod-borne threat among tropical countries. Currently no effective means to treat the virus or to predict which patient will develop the severe form of the disease. Recently the relationship between oxidative/antioxidative response and dengue pathogenesis was suggested. Based on this the present study has analysed the expression of endogenous antioxidant genes: Catalase (CAT), S…	C. R. Cherupanakkal, V. Kadhiravan, T. Parameswaran, N. Parija, S. C. Pillai, A. B. Rajendiran, S.	.	time	unclear sampling time		.	m62	Age, abdominal obesity, and baseline high-sensitivity C-reactive protein are associated with low-density lipoprotein cholesterol, non-high-density lipoprotein cholesterol, and apolipoprotein B responses to ezetimibe/simvastatin and atorvastatin in patients with metabolic syndrome	2014	BACKGROUND: Increased serum uric acid (SUA) is associated with dyslipidemia. However, there are conflicting data about the role of single lipid species including non-high density lipoprotein cholesterol (non-HDL-C) in promoting SUA accumulation. Here, we aimed to compare non-HDL-C with other traditional blood lipid profiles in relation to hyperuricemia in a middle-aged and elderly Chinese populat…	J. P. Xu, H. Ma, Q. Zhou, X. Xu, W. Huang, L. Hu, J. Zhang, Y.	.	irrelevant
B63	A Study on Gene Expression Profile of Endogenous Antioxidant Enzymes: CAT, MnSOD and GPx in Dengue Patients	2017	Dengue is an arthropod-borne threat among tropical countries. Currently no effective means to treat the virus or to predict which patient will develop the severe form of the disease. Recently the relationship between oxidative/antioxidative response and dengue pathogenesis was suggested. Based on this the present study has analysed the expression of endogenous antioxidant genes: Catalase (CAT), S…	C. R. Cherupanakkal, V. Kadhiravan, T. Parameswaran, N. Parija, S. C. Pillai, A. B. Rajendiran, S.	.	duplicate	duplicate		.	m63	Ageing diminishes endothelium-dependent vasodilatation and tetrahydrobiopterin content in rat skeletal muscle arterioles	2008	Ageing reduces endothelium-dependent vasodilatation through an endothelial nitric oxide synthase (NOS) signalling pathway. The purpose of this study was to determine whether arginase activity diminishes endothelium-dependent vasodilatation in skeletal muscle arterioles from old rats, and whether NOS substrate (L-arginine) and cofactor (tetrahydrobiopterin; BH(4)) concentrations are reduced. First…	M. D. B. Delp, B. J. Spier, S. A. Wu, G. Muller-Delp, J. M.	.	irrelevant
B64	A three-component biomarker panel for prediction of dengue hemorrhagic fever	2012	Dengue virus infections are a major cause of morbidity in tropical countries. Early detection of dengue hemorrhagic fever (DHF) may help identify individuals that would benefit from intensive therapy. Predictive modeling was performed using 11 laboratory values of 51 individuals (38 DF and 13 DHF) obtained on initial presentation using logistic regression. We produced a robust model with an area …	A. R. J. Brasier, H. Garcia, J. Spratt, H. M. Victor, S. S. Forshey, B. M. Halsey, E. S. Comach, G. Sierra, G. Blair, P. J. Rocha, C. Morrison, A. C. Scott, T. W. Bazan, I. Kochel, T. J. Venezuelan Dengue Fever Working, Group	.	inappropriate comparison	no severe cases		.	m64	Alterations of the arginine metabolome in asthma	2008	RATIONALE: As the sole nitrogen donor in nitric oxide (NO) synthesis and key intermediate in the urea cycle, arginine and its metabolic pathways are integrally linked to cellular respiration, metabolism, and inflammation. OBJECTIVES: We hypothesized that arginine (Arg) bioavailability would be associated with airflow abnormalities and inflammation in subjects with asthma, and would be informative…	A. K. Lara, S. B. Wang, Z. Comhair, S. A. Xu, W. Dweik, R. A. Bodine, M. Levison, B. S. Hammel, J. Bleecker, E. Busse, W. Calhoun, W. J. Castro, M. Chung, K. F. Curran-Everett, D. Gaston, B. Israel, E. Jarjour, N. Moore, W. Peters, S. P. Teague, W. G. Wenzel, S. Hazen, S. L. Erzurum, S. C.	.	irrelevant
B65	A variant in the CD209 promoter is associated with severity of dengue disease	2005	Dengue fever and dengue hemorrhagic fever are mosquitoborne viral diseases. Dendritic cell-specific ICAM-3 grabbing nonintegrin (DC-SIGN1, encoded by CD209), an attachment receptor of dengue virus, is essential for productive infection of dendritic cells. Here, we report strong association between a promoter variant of CD209, DCSIGN1-336, and risk of dengue fever compared with dengue hemorrhagic …	A. T. Sakuntabhai, C. Casadémont, I. Chuansumrit, A. Lowhnoo, T. Kajaste-Rudnitski, A. Kalayanarooj, S. M. Tangnararatchakit, K. Tangthawornchaikul, N. Vasanawathana, S. Chaiyaratana, W. Yenchitsomanus, P. T. Suriyaphol, P. Avirutnan, P. Chokephaibulkit, K. Matsuda, F. Yoksan, S. Jacob, Y. Lathrop, G. M. Malasit, P. Desprès, P. Julier, C.	.	combined classification	DF vs DHF		.	m65	Altered plasma levels of cytokines in patients with ischemic heart disease	1997	BACKGROUND: Cytokines play an important role in mediating inflammatory-proliferative responses, including atherosclerosis. Alterations in the plasma levels of cytokines in patients with ischemic heart disease (IHD) remain to be examined. OBJECTIVE: To examine the possible alterations in the plasma levels of cytokines in patients with IHD and in controls. METHODS: Thirty-one patients with IHD and …	H. S. Tashiro, H. Yamamoto, K. Momohara, M. Tada, H. Takeshita, A.	.	irrelevant
B66	AA IDO1 Variant Genotype (G2431A, rs3739319) Is Associated with Severe Dengue Risk Development in a DEN-3 Brazilian Cohort	2019	Dengue is considered one of the most challenging public health threats in the world. Infection may be clinically asymptomatic but can result in severe forms. The indoleamine 2,3 dioxygenase (IDO) gene encodes one of first enzymes (IDO) of the kynurenine pathway. This study aimed to verify the association between G2431A IDO1 gene single nucleotide polymorphism (SNP) (rs3739319) and dengue fever de…	B. P. F. Azevedo, P. C. S. Pastor, A. F. Davi, C. C. M. Neco, Hvpdc Lima, R. E. Acioli-Santos, B.	.	time	time		.	m66	Amino acid metabolism reflecting arginase activity is increased in patients with type 2 diabetes and associated with endothelial dysfunction	2016	BACKGROUND: Endothelial dysfunction contributes to the development of vascular complication in diabetes. Arginase has emerged as a key mechanism behind endothelial dysfunction by its reciprocal regulation of nitric oxide production by substrate competition. We hypothesized that increased arginase activity in patients with type 2 diabetes shifts the metabolism of l-arginine from nitric oxide synth…	O. S. Kovamees, A. Pernow, J.	.	irrelevant
B67	AA IDO1 Variant Genotype (G2431A, rs3739319) Is Associated with Severe Dengue Risk Development in a DEN-3 Brazilian Cohort	2019	Dengue is considered one of the most challenging public health threats in the world. Infection may be clinically	B. W. Joob, V.	.	time	unclear time		.	m67	Amniotic fluid lipopolysaccharide-binding protein and soluble CD14 as mediators of the inflammatory response in preterm labor	2001	OBJECTIVE: Our purpose was to determine the association of lipopolysaccharide-binding protein (LBP) and soluble CD14 (sCD14) with the proinflammatory response among women in preterm labor. The binding of lipopolysaccharide (LPS) with LBP and sCD14 activates macrophages at LPS concentrations up to 1000 times lower than required with LPS alone. LBP and sCD14 in amniotic fluid could explain the high…	C. H. Gardella, J. Martin, T. R. Ruzinski, J. T. Eschenbach, D.	.	irrelevant	women in preterm labor
B68	Aberrant monocyte responses predict and characterize dengue virus infection in individuals with severe disease	2017	BACKGROUND: Currently, several assays can diagnose acute dengue infection. However, none of these assays can predict the severity of the disease. Biomarkers that predicts the likelihood that a dengue patient will develop a severe form of the disease could permit more efficient patient triage and allows better supportive care for the individual in need, especially during dengue outbreaks. METHODS:…		.	time	excluded, time is unclear, seem late due to median time		.	m68	Effects of menopause, gender and age on lipids and high-density lipoprotein cholesterol subfractions.	2015	OBJECTIVE: . METHODS: We undertook a cross-sectional database analysis of apparently healthy Caucasian pre- and postmenopausal women and men (n=515, 518 and 800, respectively) not taking drugs affecting lipid metabolism (including contraceptive or post-menopausal steroids). Measurements of serum total cholesterol (TC), low-density lipoprotein (LDL-C), triglycerides (TG), HDL-C, HDL2-C, HDL3-C and…	P. S. Anagnostis, J. C. Crook, D. Johnston, D. G. Godsland, I. F.	.	irrelevant
B69	Ability of Bedside Ultrasound to Predict Progression of Severity of Disease in Dengue Fever	2016		W. University of Massachusetts	.	no longer active	other		.	m69	Analysis of cross-reactive antibodies recognizing the fusion loop of envelope protein and correlation with neutralizing antibody titers in Nicaraguan dengue cases	2013	Dengue virus (DENV) is the leading cause of arboviral diseases in humans worldwide. The envelope (E) protein of DENV is the major target of neutralizing antibodies (Abs). Previous studies have shown that a significant proportion of anti-E Abs in human serum after DENV infection recognize the highly conserved fusion loop (FL) of E protein. The role of anti-FL Abs in protection against subsequent D…	C. Y. W. Lai, K. L. Wu, Y. C. Knight, S. Balmaseda, A. Harris, E. Wang, W. K.	.	other
B70	Absence of leukocytes permissive to dengue 2 virus in the acute phase of dengue hemorrhagic fever	1979	Patients with primary dengue infection developed dengue 2 virus (D2V) permissive peripheral blood leukocytes (PBL) 2--3 weeks after infection. PBL from healthy individuals with dengue antibody were permissive to D2V in vitro, suggesting that immunologically mediated in vitro D2V permissiveness persists for a relatively long time after recovery from dengue infection. However, PBL obtained from sec…	N. J. O. R. Marchette, T. Scott, R. M. Nimmannitya, S. Halstead, S. B. Bancroft, W. H.	.	inappropriate content	no markers		.	m70	Analysis of RBC-microparticles in stored whole blood bags - a promising marker to detect blood doping in sports?	2017	Blood doping in sports is prohibited by the World Anti-Doping Agency (WADA). To find a possible biomarker for the detection of blood doping, we investigated the changes in blood stored in CPDA-1 blood bags of eight healthy subjects who donated one unit of blood. Aliquots were taken on days 0, 14, and 35. Platelet-free plasma was prepared and stored at -80 degrees C until analysis on a flow cytome…	S. C. J. Voss, M. Al-Thani, A. M. Grivel, J. C. Raynaud, C. M. Al-Jaber, H. Al-Menhali, A. S. Merenkov, Z. A. Alsayrafi, M. Latiff, A. Georgakopoulos, C.	.	irrelevant	doping in sport
B71	Abstract of 44th National Conference of Association of Clinical Biochemists of India (ACBICON 2017)	2017	INTRODUCTION: Dengue is an endemic viral infection found in our country, known for its high morbidity and mortality. Existing biomarkers such as Alanine transaminase (ALT) andAspartate transaminase (AST) have been associated with severe dengue but evidences are not conclusive. Recently, Creatine kinase (CK) has emerged as a biomarker of dengue infection. These biomarkers depict the underlying pat…	P. B. Gavel, S.	.	abstract only	letters sent, no respond		.	m71	Analysis of serum cytokines in patients with severe acute respiratory syndrome	2004	Severe acute respiratory syndrome (SARS) is an acute infectious disease of the respiratory system. Although a novel coronavirus has been identified as the causative agent of SARS, the pathogenic mechanisms of SARS are not understood. In this study, sera were collected from healthy donors, patients with SARS, patients with severe SARS, and patients with SARS in convalescence. The serum concentrati…	Y. L. Zhang, J. Zhan, Y. Wu, L. Yu, X. Zhang, W. Ye, L. Xu, S. Sun, R. Wang, Y. Lou, J.	.	irrelevant	Severe acute respiratory syndrome (SARS)
B72	Activated peripheral lymphocytes with increased expression of cell adhesion molecules and cytotoxic markers are associated with dengue fever disease	2006	The immune mechanisms involved in dengue fever and dengue hemorrhagic/dengue shock syndrome are not well understood. The ex vivo activation status of immune cells during the dengue disease in patients was examined. CD4 and CD8 T cells were reduced during the acute phase. Interestingly, CD8 T cells co-expressing activation marker HLA-DR, Q, P, and cytolytic granule protein-Tia-1 were significantly…	E. L. Z. Azeredo, S. M. Alvarenga, A. R. Nogueira, R. M. Kubelka, C. F. de Oliveira-Pinto, L. M.	.	time	unclear sampling time		.	m72	Analyzing of high-density lipoprotein subfractions and low-density lipoprotein subfractions in human serum with anion-exchange chromatography	2015	BACKGROUND: High levels of the triglycerides to high-density lipoprotein cholesterol (TG/HDL-C) ratio are associated with obesity, metabolic syndrome, and insulin resistance. OBJECTIVES: We evaluated variability in the remaining lipid profile, especially remnant lipoprotein particle cholesterol (RLP-C) and its components (very low-density lipoprotein cholesterol subfraction 3 and intermediate-den…	R. M. Quispe, R. J. Faridi, K. F. Blaha, M. J. Toth, P. P. Kulkarni, K. R. Nasir, K. Virani, S. S. Banach, M. Blumenthal, R. S. Martin, S. S. Jones, S. R.	.	irrelevant
B73	Activated peripheral lymphocytes with increased expression of cell adhesion molecules and cytotoxic markers are associated with dengue fever disease	2006		E. L. Azeredo, S. M. O. Zagne, A. R. Alvarenga, R. M. R. Nogueira, C. F. Kubelka and L. M. d. Oliveira-Pinto	.	duplicate	duplicate		.	m73	Antibodies play a greater role than immune cells in heterologous protection against secondary dengue virus infection in a mouse model	2008	The four serotypes of dengue virus (DENV1-4) are causative agents of dengue fever and dengue hemorrhagic fever/dengue shock syndrome (DHF/DSS). Previous DENV infection is a risk factor for DHF/DSS during subsequent infection by a different serotype. Nonetheless, most primary and secondary DENV infections are asymptomatic. To investigate the possible mechanisms of immune protection in vivo, 129/Pa…	J. L. B. Kyle, S. J. Zhang, L. Beatty, P. R. Harris, E.	.	other	mice model
B74	Activation of endothelial cells via antibody-enhanced dengue virus infection of peripheral blood monocytes	1997	Although endothelial cells have been speculated to be a target in the pathogenesis of dengue hemorrhagic fever (DHF), there has been little evidence linking dengue virus infection to any alteration in endothelial cell function. In this study, we show that human umbilical vein endothelial cells become activated when exposed to culture fluids from dengue virus-infected peripheral blood monocytes. M…	R. W. Anderson, S. Osiowy, C. Issekutz, A. C.	.	inappropriate content	in vitro		.	m74	Antibody, macrophages, dengue virus infection, shock, and hemorrhage: a pathogenetic cascade	1989	Dengue hemorrhagic fever/dengue shock syndrome (DHF/DSS) in children is reliably associated with the presence of dengue antibody--actively or passively acquired--before the onset of illness. Limited observations by electron microscopy and fluorescent antibody testing and the recovery of virus from tissues obtained at autopsy show that dengue viruses are consistently associated with cells of monon…	S. B. Halstead	.	publication type
B75	Activation of endothelial cells, coagulation and fibrinolysis in children with Dengue virus infection	2007	Dengue virus causes a febrile illness: Dengue fever (DF), and less frequently a life-threatening illness: Dengue hemorrhagic fever (DHF). Although severe bleeding remains a major cause of death in DHF, the pathogenesis of bleeding is poorly understood. This prospective cohort study was designed to determine the extent of activation of endothelial cells and the hemostatic system in correlation wit…	D. S. Sosothikul, P. Pongsewalak, S. Thisyakorn, U. Lusher, J.	.	inappropriate comparison	no severe cases		.	m75	An antigen capture enzyme-linked immunosorbent assay reveals high levels of the dengue virus protein NS1 in the sera of infected patients	2000	We describe the development of a capture enzyme-linked immunosorbent assay for the detection of the dengue virus nonstructural protein NS1. The assay employs rabbit polyclonal and monoclonal antibodies as the capture and detection antibodies, respectively. Immunoaffinity-purified NS1 derived from dengue 2 virus-infected cells was used as a standard to establish a detection sensitivity of approxim…	P. R. H. Young, P. A. Bletchly, C. Halloran, W.	.	irrelevant
B76	Activation of Peripheral T Follicular Helper Cells During Acute Dengue Virus Infection	2018	Background: Follicular helper T cells (TFH) are specialized CD4 T cells required for B-cell help and antibody production. Methods: Given the postulated role of immune activation in dengue disease, we measured the expansion and activation of TFH in the circulation (peripheral TFH [pTFH]) collected from Thai children with laboratory-confirmed acute dengue virus (DENV) infection. Results: We found s…	K. S. Haltaufderhyde, A. Green, S. Macareo, L. Park, S. Kalayanarooj, S. Rothman, A. L. Mathew, A.	.	combined classification	DF vs DHF		.	m76	Anti-inflammatory cytokine levels in patients with septic shock	2011	Dengue fever (DF)/dengue hemorrhagic fever (DHF) has emerged as a global public health problem with countries in Asia and the Pacific sharing more than 70% of the disease burden. In 2004-2005 a total of 312 cases admitted to Pediatric and Sea Port Hospitals in Port Sudan were clinically diagnosed as DHF. The mortality rate recorded was 3.8% (n=12). Of the cases 73.4% were patients 5-15 years of a…	A. E. Malik, K. Mohareb, E. Saad, M. Saeed, M. Ageep, A. Soliman, A.	.	irrelevant
B77	Activation of Src-family kinases orchestrate secretion of flaviviruses by targeting mature progeny virions to secretory autophagosomes	2019	Among the various host cellular processes that are hijacked by flaviviruses, very few mechanisms have been described with regard to viral secretion. Here we investigated how flaviviruses exploit the Src family kinases (SFKs) for exit from infected cells. We isolated three members of the SFK family â€“ Src, Fyn and Lyn â€“ that were specifically activated during secretion of Dengue and Zika or the…	M. Y. N. Li, Trupti Shivaprasad Siu, Lewis Yu Lam Acuto, Oreste Spooner, Eric Wang, Peigang Yang, Xiaohan Lin, Yongping Bruzzone, Roberto Ashour, Joseph Sanyal, Sumana	.	inappropriate content	in vitro		.	m77	Anti-inflammatory response of IL-4, IL-10 and TGF-beta in patients with systemic inflammatory response syndrome	2000	The systemic inflammatory response syndrome (SIRS) is an inflammatory process seen in association with a large number of clinical infective and non-infective conditions. The aim of this study was to investigate the role of anti-inflammatory cytokines such as interleukin-4 (IL-4), interleukin-10 (IL-10), and transforming growth factor-beta (TGF-beta). Serum levels of IL-4, IL-10 and TGF-beta were …	D. T. Torre, R. Aristodemo, S. Gavazzeni, G. Goglio, A. Cantamessa, C. Pugliese, A. Biondi, G.	.	irrelevant
B78	Activation of T lymphocytes in dengue virus infections. High levels of soluble interleukin 2 receptor, soluble CD4, soluble CD8, interleukin 2, and interferon-gamma in sera of children with dengue	1991	It has been reported that the severe complication of dengue virus infection, dengue hemorrhagic fever (DHF) is much more commonly observed during secondary dengue virus infections than primary infections. In order to elucidate the role of T lymphocytes in the pathogenesis of DHF, we attempted to determine whether T lymphocytes are activated in vivo during dengue virus infections, by examining the…	I. I. Kurane, B. L. Nimmannitya, S. Nisalak, A. Meager, A. Janus, J. Ennis, F. A.	.	combined classification	DF vs DHF		.	m78	Antioxidant supplementation alters cytokine production from monocytes	2009	We studied in 10 healthy subjects the effect of chronic enteral supplementation of antioxidants (vitamins E, C, A, allopurinol, and N-acetylcysteine) on cytokine production by monocytes at rest, end exercise (60-min cycling at 60% of maximum oxygen consumption), and 60 min post-exercise (recovery). The percentage and the mean fluorescent intensity (MFI) of both unstimulated and lipopolysaccharide…	D. K. Toumpanakis, M. H. Katsaounou, P. Roussos, C. Zakynthinos, S. Papapetropoulos, A. Vassilakopoulos, T.	.	irrelevant
B79	Activation of TLR2 and TLR6 by Dengue NS1 Protein and Its Implications in the Immunopathogenesis of Dengue Virus Infection	2018	Dengue virus (DV) infection is the most prevalent mosquito-borne viral disease and its manifestation has been shown to be contributed in part by the host immune responses. In this study, pathogen recognition receptors, Toll-like receptor (TLR) 2 and TLR6 were found to be up-regulated in DV-infected human PBMC using immunofluorescence staining, flow cytometry and Western blot analyses. Using ELISA…	M. R. M. M. Mohd Abd Razak, N. Md Jelas, N. H. Norahmad, N. A. Muhammad, A. Ho, T. C. D. Jusoh, B. Sastu, U. R. Zainol, M. Wasiman, M. I. Muhammad, H. Thayan, R. Syed Mohamed, A. F.	.	inappropriate content	in vitro		.	m79	Are "Seven-Day Fever" and "Three-Day Fever" Forms of Dengue?	1909		J. I. M. S. Megaw	.	publication type
B80	Actividad sérica de la acetilhidrolasa del factor activador de plaquetas en pacientes afrodescendientes y mestizos con dengue, Colombia patients of African or mestizo descendency	2011		B. N. Restrepo, M. Arboleda, R. Ramirez and G. Álvarez	.	combined classification	DF vs DHF		.	m80	Are angiogenic factors, cytokines, and soluble adhesion molecules prognostic factors in patients with renal cell carcinoma?	1997	Angiogenesis has an important role in the progression of solid tumors. Therefore, we measured the blood levels (ELISA) of angiogenic factors [basic fibroblast growth factor (bFGF), hepatocyte growth factor/scatter factor, and vascular endothelial growth factor (VEGF)] and soluble adhesion molecules [E-selectin, intercellular adhesion molecule (ICAM-1), platelet endothelial cell adhesion molecule-…	C. C. Dosquet, M. C. Lepage, E. Cabane, J. Richard, F.	.	irrelevant
B81	Acute dengue virus 2 infection in Gabonese patients is associated with an early innate immune response, including strong interferon alpha production	2010	BACKGROUND: Dengue is now a leading cause of morbidity and mortality throughout the tropics. We conducted the first ex vivo study of dengue fever (DF) in African patients infected during the first Gabonese dengue virus 2 (DENV-2) outbreak in 2007, in order to investigate cytokine production, including the antiviral cytokine IFN-alpha, reported to be a potent inhibitor of DENV replication in vitro…	P. W. Becquart, N. Nkoghe, D. Ndjoyi-Mbiguino, A. Padilla, C. Souris, M. Leroy, E. M.	.	inappropriate comparison	no severe cases		.	m81	Arginase activity is increased by thrombin: a mechanism for endothelial dysfunction in arterial thrombosis	2006	BACKGROUND: Earlier observations implicate arterial thrombosis causing endothelial dysfunction by decreasing nitric oxide (NO) levels. NO levels are restored by regional L-arginine supplementation in animal models. The purpose of this study was to investigate the roles of thrombus components in NO generation. STUDY DESIGN: Human umbilical vein endothelial cells were harvested and cultured. The th…	L. L. Yang, C. M. Chandrasekharan, U. M. Kinney, C. M. Dicorleto, P. E. Kashyap, V. S.	.	irrelevant
B82	Acute kidney injuryâ€”epidemiology, outcomes and economics	2018		O. B. Rewa, Sean M.	.	error	error		.	m82	Arginase and vascular aging	2008	Vascular and associated ventricular stiffness is one of the hallmarks of the aging cardiovascular system. Both an increase in reactive oxygen species production and a decrease in nitric oxide (NO) bioavailability contribute to the endothelial dysfunction that underlies this vascular stiffness, independent of other age-related vascular pathologies such as atherosclerosis. The activation/upregulati…	L. C. Santhanam, D. W. Nyhan, D. Berkowitz, D. E.	.	irrelevant
B83	Aedes aegypti ML and Niemann-Pick type C family members are agonists of dengue virus infection	2014	Upon exposure to dengue virus, the Aedes aegypti mosquito vector mounts an anti-viral immune defense by activating the Toll, JAK/STAT, and RNAi pathways, thereby limiting infection. While these pathways and several other factors have been identified as dengue virus antagonists, our knowledge of factors that facilitate dengue virus infection is limited. Previous dengue virus infection-responsive t…	N. S. Jupatanakul, S. Dimopoulos, G.	.	inappropriate content	mosquitos genome		.	m83	Arginase as a potential target in the treatment of cardiovascular disease: reversal of arginine steal?	2013	Functional integrity of the vascular endothelium is of fundamental importance for normal vascular function. A key factor regulating endothelial function is the bioavailability of nitric oxide (NO). Recently, the enzyme arginase has emerged as an important regulator of NO production by competing for l-arginine, which is a substrate for both arginase and NO synthase. Increased activity of arginase …	J. J. Pernow, C.	.	irrelevant
B84	African genetic ancestry is associated with a protective effect on Dengue severity in colombian populations	2014	The wide variation in severity displayed during Dengue Virus (DENV) infection may be influenced by host susceptibility. In several epidemiological approaches, differences in disease outcomes have been found between some ethnic groups, suggesting that human genetic background has an important role in disease severity. In the Caribbean, It has been reported that populations of African descent prese…	J. C. A. Chacon-Duque, K. Avendano, E. Campo, O. Ramirez, R. Rojas, W. Ruiz-Linares, A. Restrepo, B. N. Bedoya, G.	.	time	unclear time		.	m84	Arginase inhibition improves endothelial function in patients with coronary artery disease and type 2 diabetes mellitus	2012	BACKGROUND: Endothelial dysfunction plays an important role in the early development of atherosclerosis and vascular complications in type 2 diabetes mellitus. Increased expression and activity of arginase, metabolizing the nitric oxide substrate l-arginine, may result in reduced production of nitric oxide and thereby endothelial dysfunction. We hypothesized that inhibition of arginase activity i…	A. K. Shemyakin, O. Rafnsson, A. Bohm, F. Svenarud, P. Settergren, M. Jung, C. Pernow, J.	.	irrelevant
B85	Age and clinical dengue illness	2007	The relationship between age and risk for classic dengue fever has never been quantified. We use data from clinical patients to show that the relative risk of having classical disease after primary dengue virus infection increases with age. This relationship has implications for strategies aimed at controlling dengue fever.	J. R. C. Egger, P. G.	.	inappropriate content	no markers		.	m85	Arginase inhibition improves endothelial function in patients with familial hypercholesterolaemia irrespective of their cholesterol levels	2016	BACKGROUND: Elevated LDL cholesterol is an important risk factor for atherosclerosis. Endothelial dysfunction, an early event in the development of atherosclerosis, is characterized by a reduction in nitric oxide (NO) bioavailability. Arginase has emerged as a key regulator of endothelial function through competition with NO synthase for the common substrate l-arginine. Arginase in endothelial ce…	O. S. Kovamees, A. Eriksson, M. Angelin, B. Pernow, J.	.	irrelevant
B86	Age and regional differences in clinical presentation and risk of hospitalization for dengue in Brazil, 2000-2014	2016	OBJECTIVES: Dengue cases range from asymptomatic to severe, eventually leading to hospitalization and death. Timely and appropriate management is critical to reduce morbidity. Since 1980, dengue has spread throughout Brazil, affecting an increasing number of individuals. This paper describes age and regional differences in dengue's clinical presentation and associated risk of hospitalization base…	M. N. L. Burattini, L. F. Coutinho, F. A. Siqueira, J. B., Jr. Homsani, S. Sarti, E. Massad, E.	.	inappropriate content	no markers		.	m86	Arginase Inhibition Improves Microvascular Endothelial Function in Patients With Type 2 Diabetes Mellitus	2016	OBJECTIVES: The development of microvascular complications in diabetes is a complex process in which endothelial dysfunction is important. Emerging evidence suggests that arginase is a key mediator of endothelial dysfunction in type 2 diabetes mellitus by reciprocally regulating nitric oxide bioavailability. The aim of this prospective intervention study was to test the hypothesis that arginase a…	O. S. Kovamees, A. Checa, A. Wheelock, C. E. Lundberg, J. O. Ostenson, C. G. Pernow, J.	.	irrelevant
B87	Age-associated differences in clinical manifestations and laboratory parameters during a dengue virus type 4 outbreak in Argentina	2018	Infection by any of the four dengue virus (DENV) serotypes produces a wide spectrum of clinical illness in humans. Differences in clinical manifestation and severity have been associated with secondary heterologous infection, patient age, and virus serotype. In this context, this retrospective study sought to analyze the presentation of dengue in patients during the 2014 DENV-4 outbreak affecting…	A. B. G. Byrne, G. F. Bruno, A. Cordoba, M. T. Bono, M. M. Polack, F. P. Talarico, L. B. Quipildor, M. O.	.	inappropriate comparison	no severe cases reported		.	m87	Arginase inhibition restores arteriolar endothelial function in Dahl rats with salt-induced hypertension	2005	Vascular tissues express arginase that metabolizes L-arginine to L-ornithine and urea and thus reduces substrate availability for nitric oxide formation. Dahl salt-sensitive (Dahl-S) rats with salt-induced hypertension show endothelial dysfunction, including decreased vascular nitric oxide formation. This study tests the hypothesis that increased vascular arginase activity contributes to endothel…	F. K. J. Johnson, R. A. Peyton, K. J. Durante, W.	.	irrelevant
B88	Alpha tryptase allele of Tryptase 1 (TPSAB1) gene associated with Dengue Hemorrhagic Fever (DHF) and Dengue Shock Syndrome (DSS) in Vietnam and Philippines	2015	We previously reported, significantly higher levels of Chymase and Tryptase in early stage plasma of DSS patients prior to the occurrence of shock suggesting a possible role of mast cells in dengue pathogenesis. To further investigate, we analyzed CMA1 promoter SNP (rs1800875) and TPSAB1 gene alleles, which encode the Human Chymase and alpha- and beta- tryptase 1 enzymes respectively, for suscept…	C. V. R. Velasquez, A. D. Lan, N. T. Huy, N. T. Mercado, E. S. Espino, F. E. Perez, M. L. Huong, V. T. Thuy, T. T. Tham, V. D. Nga, C. T. Ha, T. T. Bilar, J. M. Bajaro, J. D. Baello, B. Q. Kikuchi, M. Yasunami, M. Morita, K. Watanabe, N. Karbwang, J. Hirayama, K.	.	time	not early		.	m88	Arginase inhibition restores NOS coupling and reverses endothelial dysfunction and vascular stiffness in old rats	2009	There is increasing evidence that upregulation of arginase contributes to impaired endothelial function in aging. In this study, we demonstrate that arginase upregulation leads to endothelial nitric oxide synthase (eNOS) uncoupling and that in vivo chronic inhibition of arginase restores nitroso-redox balance, improves endothelial function, and increases vascular compliance in old rats. Arginase …	J. H. B. Kim, L. J. Oh, Y. J. Bivalacqua, T. J. Ryoo, S. Soucy, K. G. Santhanam, L. Webb, A. Camara, A. Sikka, G. Nyhan, D. Shoukas, A. A. Ilies, M. Christianson, D. W. Champion, H. C. Berkowitz, D. E.	.	irrelevant
B89	Alteraciones bioquímicas como marcadores predictores de gravedad en pacientes con fiebre por dengue illness in dengue fever patients	2013	Introduction: Dengue is the most important mosquito-borne infection in the world. There is evidence supporting the use of biochemical alterations as prediction tools for severity of illness in dengue. Objective: To evaluate biochemical alterations as potential prediction markers for severity in dengue. Materials and methods: This was a case-control study nested in a cohort. We randomly selected 1…	L. Á. Villar-Centeno, A. Lozano-Parra, D. Salgado-García and Ó. F. Herrán	.	time	96 hours		.	m89	Arginase Inhibition Reverses Endothelial Dysfunction, Pulmonary Hypertension, and Vascular Stiffness in Transgenic Sickle Cell Mice	2016	BACKGROUND: In sickle cell disease (SCD), hemolysis results in the release and activation of arginase, an enzyme that reciprocally regulates nitric oxide (NO) synthase activity and thus, NO production. Simply supplementing the common substrate L-arginine, however, fails to improve NO bioavailability. In this study, we tested the hypothesis that arginase inhibition would improve NO bioavailability…	J. T. Steppan, H. T. Bead, V. R. Oh, Y. J. Sikka, G. Bivalacqua, T. J. Burnett, A. L. Berkowitz, D. E. Santhanam, L.	.	irrelevant
B90	Altered T helper 1 reaction but not increase of virus load in patients with dengue hemorrhagic fever	2005	To investigate whether dengue-2 patients with and without dengue hemorrhagic fever had different virus load, immune mediators, or T helper (Th) reaction, we simultaneously measured virus load, immune mediators and the Th1/Th2 transcription factors T-bet/GATA-3 mRNA expression in a large outbreak of dengue-2 infections in Southern Taiwan. Results showed that virus load was not significantly differ…	R. F. L. Chen, J. W. Yeh, W. T. Wang, L. Chang, J. C. Yu, H. R. Cheng, J. T. Yang, K. D.	.	combined classification	DF vs DHF		.	m90	Arginase Inhibitor 2,3,5,4'-Tetrahydroxystilbene-2-O-beta-D-Glucoside Activates Endothelial Nitric Oxide Synthase and Improves Vascular Function	2017	Endothelial arginase constrains the activity of endothelial nitric oxide synthase by reducing nitric oxide bioavailability, which contributes to vascular diseases. During screening, we identified a novel compound from the rhizome of Polygonum multiflorum (Polygonaceae), 2,3,5,4'-tetrahydroxystilbene-2-O-beta-D-glucoside (THSG), which inhibited arginase activity. THSG exhibited noncompetitive inhi…	B. N. Yi, M. C. Won, M. H. Kim, Y. M. Ryoo, S.	.	irrelevant
B91	Aminotransferase changes and acute hepatitis in patients with dengue fever: analysis of 1,585 cases	2004	INTRODUCTION: Type 3 dengue virus caused an extensive epidemic in the state of Rio de Janeiro in summer 2002. In some of the patients, it was found in an atypical form with increased aminotransferase levels and acute hepatitis. MATERIAL AND METHODS: An analysis was made of 1,585 serologically confirmed dengue cases at the Dengue Reference Center in Campos dos Goytacazes, Rio de Janeiro state. The…	L. J. A. Souza, J. G. Nogueira, R. M. Gicovate Neto, C. Bastos, D. A. Siqueira, E. W. Souto Filho, J. T. Cezario Tde, A. Soares, C. E. Carneiro Rda, C.	.	inappropriate content	no markers		.	m91	Arginase levels and their association with Th17-related cytokines, soluble adhesion molecules (sICAM-1 and sVCAM-1) and hemolysis markers among steady-state sickle cell anemia patients	2010	Sickle cell anemia (SCA) is characterized by a marked endothelial dysfunction, owing to many factors. Arginine metabolism can be related to the inflammatory chronic state presented by patients, playing a key role in their clinical outcome and vascular endothelium. We investigated the serum arginase levels in 50 SCA patients (22 men and 28 women, mean age of 17 +/- 10.5 years) and 28 healthy contr…	W. C. Vilas-Boas, B. A. Zanette, A. M. Reis, M. G. Barral-Netto, M. Goncalves, M. S.	.	irrelevant
B92	An algorithm applied to national surveillance data for the early detection of major dengue outbreaks in Cambodia	2019	Dengue is a national priority disease in Cambodia. The Cambodian National Dengue Surveillance System is based on passive surveillance of dengue-like inpatients reported by public hospitals and on a sentinel, pediatric hospital-based active surveillance system. This system works well to assess trends but the sensitivity of the early warning and time-lag to usefully inform hospitals can be improved…	J. S. Ledien, K. Leang, R. Huy, R. Cousien, A. Peas, M. Froehlich, Y. Duboz, R. Ong, S. Duong, V. Buchy, P. Dussart, P. Tarantola, A.	.	inappropriate content	no markers		.	m92	Arginase reciprocally regulates nitric oxide synthase activity and contributes to endothelial dysfunction in aging blood vessels	2003	BACKGROUND: Although abnormal L-arginine NO signaling contributes to endothelial dysfunction in the aging cardiovascular system, the biochemical mechanisms remain controversial. L-arginine, the NO synthase (NOS) precursor, is also a substrate for arginase. We tested the hypotheses that arginase reciprocally regulates NOS by modulating L-arginine bioavailability and that arginase is upregulated in…	D. E. W. Berkowitz, R. Li, D. Minhas, K. M. Cernetich, A. Kim, S. Burke, S. Shoukas, A. A. Nyhan, D. Champion, H. C. Hare, J. M.	.	irrelevant
B93	An analysis of severe dengue infection in the pediatric intensive care unit	2011	Objectives: -To describe the clinical profile, complications and outcome of children with severe dengue hemorrhagic fever (DHF) admitted to a PICU. Methods: Case records of children with severe DHF admitted to PICU between 1/1/2007 to 31/1/2010 were reviewed. Data regarding admission characteristics, hospital course and outcome were analyzed. Results: Complete data were available for 129 of 174 c…	K. R. Sajith, B. Ravikumar, K. Balasubramaniam, S.	.	time	severe on admission		.	m93	Arginase: a critical regulator of nitric oxide synthesis and vascular function	2007	1. Arginase is the focal enzyme of the urea cycle hydrolysing L-arginine to urea and L-ornithine. Emerging studies have identified arginase in the vasculature and have implicated this enzyme in the regulation of nitric oxide (NO) synthesis and the development of vascular disease. 2. Arginase inhibits the production of NO via several potential mechanisms, including competition with NO synthase (NO…	W. J. Durante, F. K. Johnson, R. A.	.	irrelevant
B94	An epidemic of dengue fever in Karachi - Associated clinical manifestations	2019	Dengue is a mosquito borne disease with worldwide distribution. Depending on virulence factors and host immune status, infection can manifest as a severe but non fatal viral syndrome or a rapidly progressive and a frequently fatal haemorrhagic fever. During the course of an outbreak of viral fever in Karachi, Pakistan from June, 1994 to September, 1995, we studied 145 cases admitted at the Aga Kh…	J. A. N. Qureshi, N. J. Salahuddin, N. Zaman, V. Khan, J. A.	.	time	time		.	m94	Arginine attenuates methylglyoxal- and high glucose-induced endothelial dysfunction and oxidative stress by an endothelial nitric-oxide synthase-independent mechanism	2012	Methylglyoxal (MG), a reactive metabolite of glucose, has high affinity for arginine and is a precursor of advanced glycation endproducts (AGEs). We tested the hypothesis that L-arginine, and its inactive isomer D-arginine, can efficiently scavenge MG, administered exogenously or produced endogenously from high glucose, and attenuate its harmful effects including endothelial dysfunction and oxida…	I. D. Dhar, A. Wu, L. Desai, K.	.	irrelevant
B95	An epidemic of dengue hemorrhagic fever and dengue shock syndrome in children in Delhi	1998	OBJECTIVE: To study clinical profiles and outcome of children of dengue hemorrhagic fever (DHF) and dengue shock syndrome (DSS) during 1996 Delhi epidemic. DESIGN: Retrospective study. SETTING: Hospital based study. METHODS: Children hospitalized from September to November 1996 were studied. All patients were diagnosed, managed and monitored according to a standard protocol. RESULTS: One hundred …	A. C. Aggarwal, J. Aneja, S. Patwari, A. K. Dutta, A. K.	.	inappropriate content	epidemiology		.	m95	Arginine, nitric oxide, carbon monoxide, and endothelial function in severe malaria	2008	PURPOSE OF REVIEW: Parasiticidal therapy of severe falciparum malaria improves outcome, but up to 30% of these patients die despite best therapy. Nitric oxide is protective against severe disease, and both nitric oxide and arginine (the substrate for nitric oxide synthase) are low in clinical malaria. Parasitized red blood cell interactions with endothelium are important in the pathophysiology of…	J. B. L. Weinberg, B. K. Mwaikambo, E. Granger, D. L.	.	irrelevant
B96	An evaluation of clinical indicators for severe paediatric illness	1996	To help reduce paediatric morbidity and mortality in the developing world, WHO has developed a diagnostic and treatment algorithm that targets the principal causes of death in children, which include acute respiratory infection, malaria, measles, diarrhoeal disease, and malnutrition. With this algorithm, known as the Sick Child Charts, severely ill children are rapidly identified, through the pre…	L. A. R. Paxton, S. C. Steketee, R. W. Otieno, J. O. Nahlen, B.	.	time	unclear time		.	m96	Assessing the prognosis of dengue-infected patients	2009	Dengue infections pose a huge burden to health care providers in most tropical countries. Careful clinical examination and history-taking supplemented by newer rapid diagnostic tests may lead to early etiological diagnosis. For severe dengue, early recognition of vascular permeability followed by rapid physiological replacement of fluids is life-saving. Prognosis of patients depends upon optimum …	S. B. L. Halstead, L. C.	.	publication type
B97	An evidence of intestinal mucosal injury in dengue infection	1979	The aim of this study was to determine whether there is an association between dengue infection and intestinal mucosal injury. Serum levels of intestinal fatty acid binding protein (I-FABP) were used as a specific marker for mucosal injury. The diagnosis of all patients was serologically confirmed by anti-dengue IgG or IgM. Serum I-FABP levels of 120 patients were determined and compared to those…	V. L. Suvatte, M.	.	time	unclear time		.	m97	Assessment of the new World Health Organization's dengue classification for predicting severity of illness and level of healthcare required	2019	The objective of this study was to assess the validity of the new dengue classification proposed by the World Health Organization (WHO) in 2009 and to develop pragmatic guidelines for case triage and management. This retrospective study involved 357 laboratory-confirmed cases of dengue infection diagnosed at King Abdulaziz University Hospital, Jeddah, Saudi Arabia over a 4-year period from 2014 t…	B. A. A. Ajlan, M. M. Alawi, M. M. Akbar, N. A. Aldigs, E. K. Madani, T. A.	.	irrelevant
B98	Analyses of clinical and laboratory characteristics of dengue adults at their hospital presentations based on the World Health Organization clinical-phase framework: Emphasizing risk of severe dengue in the elderly	2018	BACKGROUND/PURPOSE: Dengue clinically dynamically changes over time; the World Health Organization (WHO) dengue classification framework proposed 3 dengue clinical phases-febrile (days 1-3), critical (days 4-6) and recovery (days >/=7) phases. This study aimed to better understand clinical and laboratory characteristics in adults (>/=18 years) suffering dengue in different clinical phases at thei…	H. J. L. Kuo, I. K. Liu, J. W.	.	inappropriate content	elderly and non-elderly		.	m98	Association analysis of cytokine polymorphisms and plasma level in Northern Chinese Han patients with paroxysmal nocturnal hemoglobinuria	2012	BACKGROUND: While the incidence of paroxysmal nocturnal hemoglobinuria (PNH) is relatively high in Northern China, the exact mechanism of the disease remains unknown. Immunoregulatory cytokine polymorphisms can directly regulate the expression levels of cytokines, which play a crucial role in many diseases. The purpose of this study was to study cytokine gene single nucleotide polymorphisms (SNPs…	S. Y. Y. Wang, X. J. Yang, S. S. Wang, W. Tian, Y. Y. Cao, F. L. Zhou, J.	.	irrelevant
B99	Analysis of tumor necrosis factor-α serum level in brazilian patients with dengue-2	1995		C. F. B. Kubelka, P. A. VonSydow, F. F. Lampe, E.	.	time	DHF4 on day 10		.	m99	Association between age, IL-10, IFNgamma, stimulated C-peptide and disease progression in children with newly diagnosed Type 1 diabetes	2012	AIMS: The relation of disease progression and age, serum interleukin 10 (IL-10) and interferon gamma (IFNgamma) and their genetic correlates were studied in paediatric patients with newly diagnosed Type 1 diabetes. METHODS: Two hundred and twenty-seven patients from the Hvidoere Study Group were classified in four different progression groups as assessed by change in stimulated C-peptide from 1 t…	A. P. Kaas, C. Kharagjitsingh, A. V. Schloot, N. C. Hansen, L. Buschard, K. Koeleman, B. P. Roep, B. O. Mortensen, H. B. Alizadeh, B. Z.	.	irrelevant
B100	Antibodies from dengue patient sera cross-react with endothelial cells and induce damage	2003	Dengue virus infection causes a wide range of diseases from the mild febrile illness dengue fever to the life-threatening dengue hemorrhagic fever (DHF) and dengue shock syndrome (DSS). Vascular leakage and hemorrhagic syndrome are the clinical features associated with dengue infection, yet the mechanisms remain unclear. In this study, the cross-reactivity of dengue patient sera with endothelial …	C. F. L. Lin, H. Y. Shiau, A. L. Liu, C. C. Liu, H. S. Yeh, T. M. Chen, S. H. Lin, Y. S.	.	combined classification	classification		.	m100	The association between plasma endotoxin, endotoxin pathway proteins and outcome after ischemic stroke	2018	BACKGROUND AND AIMS: In animals, peripheral lipopolysaccharide (LPS) injection before cerebral ischemia exacerbates neurological deficit, impairs survival and augments sickness behaviour. The goal of our study was to determine a relationship between plasma LPS, LPS pathway proteins (LPS binding protein (LBP) and sCD14) and outcome in stroke patients. METHODS: We included 335 patients with ischemi…	E. P. Klimiec, P. Kowalska, K. Pera, J. Slowik, A. Dziedzic, T.	.	irrelevant
B101	Antibodies from patients with dengue viral infection mediate cellular cytotoxicity	2006	Acute and late convalescent sera (collected at day 5 of disease onset and 1 year later) from dengue fever (DF) and dengue hemorrhagic fever/dengue shock syndrome (DHF/DSS) laboratory confirmed cases, were tested for antibody-dependent cell-mediated cytotoxicity (ADCC) activity using dengue 1 (DENV-1) or dengue 2 (DENV-2) infected cells as target. All patients experienced their first dengue virus …	G. A. Garcia, M. Perez, A. B. Fonte, L. Sierra, B. Rodriguez-Roche, R. Aguirre, E. Fiterre, I. Guzman, M. G.	.	inappropriate content	no markers		.	m101	Association between the severity of obstructive sleep apnea and the ratio of low-density lipoprotein cholesterol to high-density lipoprotein cholesterol	2012	The positive association between the ratio of serum low-density lipoprotein cholesterol (LDL-C) to serum high-density lipoprotein cholesterol (HDL-C) and cardiovascular events has recently been receiving much attention. However, the association between the severity of obstructive sleep apnea (OSA) and this ratio has not yet been investigated. Accordingly, we sought to clarify this association and…	Y. T. Kawano, A. Kadota, J.	.	irrelevant
B102	Antibody avidity following secondary dengue virus type 2 infection across a range of disease severity	2015	BACKGROUND: The four dengue virus serotypes (DENV1-4) are responsible for the most prevalent mosquito-borne viral illness in humans. DENV causes a spectrum of disease from self-limiting dengue fever (DF) to severe, life-threatening dengue hemorrhagic fever/dengue shock syndrome (DHF/DSS). Antibodies from one infection can contribute to either protection or increased disease severity in a subseque…	L. G. Lau, A. M. Balmaseda, A. Harris, E.	.	time	unclear time and DHF/DSS		.	m102	Association of candidate gene polymorphisms and TGF-beta/IL-10 levels with malaria in three regions of Cameroon: a case-control study	2014	BACKGROUND: Plasmodium falciparum malaria is one of the most widespread and deadliest infectious diseases in children under five years in endemic areas. The disease has been a strong force for evolutionary selection in the human genome, and uncovering the critical host genetic factors that confer resistance to the disease would provide clues to the molecular basis of protective immunity and impro…	T. O. A.-K. Apinjoh, J. K. Njua-Yafi, C. Ngwai, A. N. Mugri, R. N. Clark, T. G. Rockett, K. A. Kwiatkowski, D. P. Achidi, E. A.	.	irrelevant	malaria
B103	Anti-inflammatory strategies to treat severe infections	2010	The ability to mount an inflammatory and immune response against an invading microorganism is essential for the survival of a host. However, immune and inflammatory responses may be excessive, prolonged or systemic and lead to significant infection -associated disease and death. Our working hypothesis is that protective inflammatory responses differ significant from responses associated with dise…	M. S. Teixeira, D. Amaral, F. Fagundes, C. Vasconcelos, V.	.	inappropriate content	mice		.	m103	Association of high-density lipoprotein cholesterol with coronary heart disease risk across categories of low-density lipoprotein cholesterol: the atherosclerosis risk in communities study	2011	INTRODUCTION: National cholesterol treatment guidelines include a low level of high-density lipoprotein (HDL) cholesterol (<40 mg/dL) as a major risk factor for coronary heart disease (CHD) that should be considered when making decisions on treatment of low-density lipoprotein (LDL) cholesterol. METHODS: We investigated the association of HDL and LDL-cholesterol with incident CHD events (fatal or…	P. L. Muntner, F. Astor, B. C.	.	irrelevant
B104	AplicaÃ§Ã£o do Ã­ndice de relaÃ§Ã£o aspartato aminotransferase sobre plaquetas (APRI) na diferenciaÃ§Ã£o de infecÃ§Ã£o primÃ¡ria e secundÃ¡ria pelo vÃ­rus da dengue	2018		S. P. Martins, Melina Dusse, Luci Mota, Ana Alpoim, PatrÃ­cia	.	error	error		.	m104	Association of high-density lipoprotein cholesterol with incident cardiovascular events in women, by low-density lipoprotein cholesterol and apolipoprotein B100 levels: a cohort study	2011	BACKGROUND: Prior studies have found inverse associations between high-density lipoprotein cholesterol (HDL-C) or apolipoprotein A-I levels and cardiovascular disease (CVD). Whether this observation is consistent across low-density lipoprotein cholesterol (LDL-C) levels or total atherogenic particle burden (apolipoprotein B100) is less well-studied, particularly in women. OBJECTIVE: To determine …	S. B. Mora, J. E. Ridker, P. M. Cui, Y.	.	irrelevant
B105	Apoptosis in tissues from fatal dengue shock syndrome	2007	BACKGROUND: Apoptosis, or programmed cell death, has been implicated in dengue hemorrhagic fever/dengue shock syndrome (DHF/DSS) pathogenesis. OBJECTIVES: To determine the in vivo apoptosis contribution to the pathogenesis of fatal DHF/DSS during a Cuban dengue epidemic. STUDY DESIGN: We detected apoptosis by the TdT-mediated dUTP Nick-End Labeling (TUNEL) technique and dengue virus (DENV) antige…	D. C. Limonta, V. Torres, G. Perez, A. B. Guzman, M. G.	.	inappropriate content	fatal cases		.	m105	Association of homocysteine, asymmetric dimethylarginine, and nitric oxide with preeclampsia	2010	PURPOSE: Endothelial dysfunction underlies the pathogenesis of preeclampsia, but its mechanism has not yet been completely understood. In this study we have aimed to measure homocysteine (Hcy), asymmetric dimethylarginine (ADMA), and nitric oxide (NO) levels as endothelial dysfunction markers in preeclamptic women. METHODS: Control-case study with 62 preeclamptic patients and 30 controls without …	D. C. Mao, J. Li, K. Han, S. Yue, Q. Zhu, L. Zhang, W. Li, L.	.	irrelevant
B106	Apoptotic cell death in response to dengue virus infection: the pathogenesis of dengue haemorrhagic fever revisited	1998	BACKGROaaUND: Dengue virus infection may be asymptomatic or lead to undifferentiated febrile illness or dengue haemorrhagic fever and dengue shock syndrome (DHF/DSS). The major clinical manifestations of DHF/DSS are high fever, haemorrhage, hepatomegaly and circulatory failure. OBJECTIVES: The relatively high level of viraemia only a few days after infection may reflect a large number of replicat…	P. F. Marianneau, M. Deubel, V. Despres, P.	.	time	unclear time		.	m106	Association of inflammatory cytokines and endothelial adhesion molecules with immunological, virological, and cardiometabolic disease in HIV-infected individuals	2014	Elevated levels of inflammatory and endothelial biomarkers are related to chronic diseases, cancers, and cardiovascular disease. This study aimed at evaluating the association of inflammatory cytokines and endothelial adhesion molecules with immunological, virological, and cardiometabolic disease in HIV-infected individuals. A cross-sectional study was initiated to evaluate the association of CD4…	H. R. F. M. Lacerda, C. de Albuquerque, V. M. Zirpoli, J. C. Miranda-Filho Dde, B. de Albuquerque Mde, F. Montarroyos, U. Ximenes, R. A.	.	irrelevant
B107	Apoptotic mediators in patients with severe and non-severe dengue from Brazil	2014	Despite being the most significant arboviral disease worldwide, dengue has no antiviral treatment or reliable severity predictors. It has been shown that apoptotic cells from blood and tissues may be involved in the complex pathogenesis of dengue. However, very little is known about the interplay between proapoptotic and antiapoptotic mediators in this disease. Therefore, plasma levels of the thr…	D. T.-C. Limonta, A. Marinho, C. F. de Azeredo, E. L. de Souza, L. J. Motta-Castro, A. R. da Cunha, R. V. Kubelka, C. F. Nogueira, R. M. de-Oliveira-Pinto, L. M.	.	time	time		.	m107	Association of Mean Platelet Volume with Severity, Serology & Treatment Outcome in Dengue Fever: Prognostic Utility	2015	BACKGROUND: Dengue is the most rapidly spreading mosquito-borne viral disease in the world. Dengue fever (DF) with its severe manifestations such as dengue haemorrhagic fever (DHF) and dengue shock syndrome (DSS) has emerged as a major public health problem of international concern. Thrombocytopenia and bleeding are common complications of dengue fever, hence besides platelet counts, there is a n…	K. Y. Sharma, A.	.	publication type
B108	Approach to non-invasive sampling in dengue diagnostics: exploring virus and NS1 antigen detection in saliva and urine of travelers with dengue	2014	BACKGROUND: Dengue diagnostics currently relies on serum and plasma tests. Although the proof of concept for detecting dengue virus (DENV) RNA and nonstructural protein 1 (NS1) antigen from urine and saliva has been demonstrated, few studies have explored their use in diagnostics. OBJECTIVES: To investigate the occurrence, excretion kinetics, and diagnostic potential of DENV-RNA and NS1 antigen i…	E. M. H. Korhonen, E. Virtala, A. M. Kantele, A. Vapalahti, O.	.	inappropriate content	no markers		.	m108	Association of plasma soluble CD14 level with asthma severity in adults: a case control study in China	2019	BACKGROUND: Soluble CD14 (sCD14) shedding from CD14 could regulate T lymphocyte activation and function, which has implicated in the pathogenesis of bronchial asthma. The level of sCD14 expression is obviously increased in asthmatic patients during acute asthma attacks. The objective of this study was to investigate the association between plasma sCD14 level and asthma severity in adults. METHODS…	T. H. Zhou, X. Ma, J. Zhou, Y. Liu, Y. Xiao, L. Yuan, J. Xie, J. Chen, W.	.	irrelevant	asthma
B109	Arm 2: Intratumoral Injection of Dengue Virus-1 #45AZ5 (PV-001-DV) in Patients With Advanced Melanoma	2022		I. W. R. A. I. o. PrimeVax Immuno-Oncology, Research	.	error	error		.	m109	Association of serum arginase I with L-arginine, 3-nitrotyrosine, and exhaled nitric oxide in healthy Japanese workers	2014	The associations of serum arginase I with serum L-arginine, serum 3-nitrotyrosine, and fractional exhaled nitric oxide (FENO) were evaluated cross-sectionally in healthy Japanese workers. The serum median (minimum-maximum) levels of arginase I, 3-nitrotyrosine, and FENO in healthy people (n = 130) were 14.6 (0.94-108.1) ng/mL, 81.0 (0.27-298.6) pmol/mg protein, and 14.0 (5.0-110.0) parts per bill…	K. W. Ogino, D. H. Kubo, M. Obase, Y. Setiawan, H. Yan, F. Takahashi, H. Zhang, R. Tsukiyama, Y. Yoshida, J. Zou, Y.	.	irrelevant
B110	Arterial hypertension and skin allergy are risk factors for progression from dengue to dengue hemorrhagic fever: a case control study	2015	BACKGROUND: Currently, knowledge does not allow early prediction of which cases of dengue fever (DF) will progress to dengue hemorrhagic fever (DHF), to allow early intervention to prevent progression or to limit severity. The objective of this study is to investigate the hypothesis that some specific comorbidities increase the likelihood of a DF case progressing to DHF. METHODS: A concurrent cas…	M. G. P. Teixeira, E. S. Costa Mda, C. Cunha, R. V. Pamplona, L. Dias, J. P. Figueiredo, C. A. Figueiredo, M. A. Blanton, R. Morato, V. Barreto, M. L. Rodrigues, L. C.	.	time	unclear time and DHF/DSS		.	m110	Association of the low-density lipoprotein cholesterol/high-density lipoprotein cholesterol ratio and concentrations of plasma lipids with high-density lipoprotein subclass distribution in the Chinese population	2010	BACKGROUND: To evaluate the relationship between the low-density lipoprotein cholesterol (LDL-C)/high-density lipoprotein cholesterol (HDL-C) ratio and HDL subclass distribution and to further examine and discuss the potential impact of LDL-C and HDL-C together with TG on HDL subclass metabolism. RESULTS: Small-sized prebeta1-HDL, HDL3b and HDL3a increased significantly while large-sized HDL2a an…	L. L. Tian, Y. Qin, Y. Long, S. Xu, Y. Fu, M.	.	irrelevant
B111	Aspartate aminotransferase to platelet ratio index (APRI) for differentiation of primary and secondary infection by dengue virus	2018	… The first study developed and published using APRI as a marker of fibrosis and cirrhosis in patients with … Accordingly, the proposed use of APRI as a biomarker to classify dengue infection type (primary or secondary) may … Dengue: diagnóstico e manejo clínico: adulto e criança …	S. R. Martins, M. B. Pinheiro and L. M. S. Dusse	.	duplicate	duplicate		.	m111	Association of Tumor Growth Factor-beta and Interferon-gamma Serum Levels With Insulin Resistance in Normal Pregnancy	2015	Pregnancy is related to change in glucose metabolism and insulin production. The aim of our study was to determine the association of serum IFN-gamma and TGF- beta levels with insulin resistance during normal pregnancy. This cross sectional study was carried out on 97 healthy pregnant (in different trimesters) and 28 healthy non-pregnant women. Serum TGF-beta and IFN- gamma level were measured by…	A. S. Sotoodeh Jahromi, M. S. Yusefi, A. Zabetian, H. Zareian, P. Hakimelahi, H. Madani, A. Hojjat-Farsangi, M.	.	irrelevant
B112	Aspartate aminotransferase to platelet ratio index (APRI) for differentiation of primary and secondary infection by dengue virus plaquetas (APRI) na diferenciação de infecção primária e secundária pelo vírus da dengue	2018	ABSTRACT INTRODUCTION: Dengue virus (DENV) infection has been considered a major public health problem in tropical countries. The unavailability of serologic testing in public health centers might adversely impact patients' outcome. OBJECTIVE: This study aimed to evaluate the accuracy of mean platelet volume (MPV) and aspartate aminotransferase (AST) to platelet ratio index (APRI) as laboratory m…	S. R. Martins, M. B. Pinheiro, L. M. S. Dusse, A. P. L. Mota and P. N. Alpoim	.	duplicate	duplicate		.	m112	Associations of non-high density lipoprotein cholesterol and traditional blood lipid profiles with hyperuricemia among middle-aged and elderly Chinese people: a community-based cross-sectional study	2006	OBJECTIVES: We sought to determine the relative strength of high-sensitivity C-reactive protein (hs-CRP) and lipid levels as markers for future ischemic stroke compared with coronary heart disease (CHD) in women. BACKGROUND: Although hs-CRP and lipid levels are established risk determinants for vascular disease, the relative strength of these biomarkers for ischemic stroke compared with CHD is un…	B. M. K. Everett, T. Buring, J. E. Ridker, P. M.	.	irrelevant
B113	Assessment of chemokine and cytokine signatures in patients with dengue infection: A hospital-based study in Kolkata, India	2019	Dengue fever is an acute viral infection transmitted by arthropods but may evolve to severe clinical manifestations. Descriptions of the role of circulating immune modulators such as cytokines or chemokines in dengue immunopathogenesis have largely relied on data from South-east Asia and America, while India is poorly represented. This study characterizes dengue cases from West Bengal, eastern In…	G. M. Patra, S. Saha, B. Mukhopadhyay, S.	.	time	unclear time		.	m113	Asymmetric dimethylarginine (ADMA) and soluble vascular cell adhesion molecule 1(sVCAM-1) as circulating markers for endothelial dysfunction in patients with pheochromocytoma	2013	BACKGROUND: Endothelial dysfunction is a common feature of hypertension and is associated with reduced nitric oxide bioavailability. The endogenous inhibitor of nitric oxide syntase, asymmetric dimethylarginine (ADMA), and soluble adhesion molecules such as vascular cell adhesion molecule 1 (sVCAM-1) have been established as markers of endothelial dysfunction in a number of pathologic conditions …	V. M. Vasilev, J. Elenkova, A. Vandeva, S. Kirilov, G. Zacharieva, S.	.	irrelevant
B114	Assessment of microalbuminuria for early diagnosis and risk prediction in dengue infections	2013	BACKGROUND: Dengue is the most important arboviral infection of humans. Following an initial febrile period, a small proportion of infected patients develop a vasculopathy, with children at particular risk for severe vascular leakage and shock. Differentiation between dengue and other common childhood illnesses is difficult during the early febrile phase, and risk prediction for development of sh…	N. T. L. Hanh Tien, P. K. Duyen, H. T. Ngoc, T. V. Ha, P. T. Kieu, N. T. Simmons, C. Wolbers, M. Wills, B.	.	time	some are after 96 hours		.	m114	Asymmetric dimethylarginine (ADMA) elevation and arginase up-regulation contribute to endothelial dysfunction related to insulin resistance in rats and morbidly obese humans	2016	KEY POINTS: The presence of insulin resistance (IR) is determinant for endothelial dysfunction associated with obesity. Although recent studies have implicated the involvement of mitochondrial superoxide and inflammation in the defective nitric oxide (NO)-mediated responses and subsequent endothelial dysfunction in IR, other mechanisms could compromise this pathway. In the present study, we asses…	M. A. El Assar, J. Santos-Ruiz, M. Ruiz de Adana, J. C. Pindado, M. L. Sanchez-Ferrer, A. Hernandez, A. Rodriguez-Manas, L.	.	irrelevant
B115	Association between dengue severity and plasma levels of dengue-specific IgE and chymase	2018	There is no definitive predictor of dengue severity, and this has led to a very large number of unnecessary hospitalizations worldwide. Although mast cell mediators are believed to a play role in dengue severity, the lack of precise kinetic data demands further research on early predictors. We enrolled 111 patients with confirmed dengue and 85 with "other febrile illness" (OFI) in a hospital-base…	M. D. Inokuchi, S. P. Mizukami, S. Tun, M. M. N. Kamel, M. G. Manh, D. H. Phuc, L. H. Van Thuong, N. Van An, T. Weiss, L. N. Turk, T. Dang, T. N. Huong, V. T. Q. Morita, K. Huy, N. T. Hirayama, K.	.	combined classification	classification		.	m115	Asymmetric dimethylarginine plasma levels and endothelial function in newly diagnosed type 2 diabetic patients	2012	It is now well established that major risk factors for cardiovascular diseases (CVD) impact upon endothelial function by decreasing nitric oxide (NO) bioavailability. Asymmetric dimethylarginine (ADMA), an endogenous analog of l-arginine, is able to inhibit the activity of endothelial-NO synthase, promoting endothelial dysfunction. Type 2 diabetes (T2D) is characterized by a reduced endothelium-d…	A. G. Sciacqua, N. Quero, M. Sesti, G. Perticone, F.	.	irrelevant
B116	Association Between Increased Vascular Nitric Oxide Bioavailability and Progression to Dengue Hemorrhagic Fever in Adults	2015	In a prospective longitudinal adult study, vascular nitric oxide bioavailability measured as reactive hyperemia index was significantly higher at enrollment in patients who developed dengue hemorrhagic fever (DHF) (n = 11), compared with the non-DHF group (n = 63) and those with other febrile illnesses (n = 25) (P = .01). After adjustment for age, fever day, and body mass index, enrollment reacti…	T. L. W. Thein, J. Leo, Y. S. Ooi, E. E. Lye, D. Yeo, T. W.	.	time	time		.	m116	Asymmetric dimethylarginine, endothelial nitric oxide bioavailability and mortality in sepsis	2011	BACKGROUND: Plasma concentrations of asymmetric dimethylarginine (ADMA), an endogenous inhibitor of nitric oxide synthase, are raised in patients with chronic vascular disease, causing increased cardiovascular risk and endothelial dysfunction, but the role of ADMA in acute inflammatory states is less well defined. METHODS AND RESULTS: In a prospective longitudinal study in 67 patients with acute …	J. S. D. Davis, C. J. Yeo, T. W. Jones, C. McNeil, Y. R. Stephens, D. P. Celermajer, D. S. Anstey, N. M.	.	irrelevant
B117	Association between interleukin-8 and severity of dengue shock syndrome in children	2012	Background Dengue hemorrhagic fever (DHF) remains a major health problem in tropical countries. The case fatality rate (CFR) can be reduced from 45% to <1%, if dengue shock syndrome (DSS) is treated early and adequately. Early biomarkers for DSS outcomes in children are needed. Interleukin-8 (IL-8) might be one of the molecule, as it plays a role in the pathophysiology of DHF in children. Objecti…	S. N. N. D. Tatura, D. Yusuf, I. Wahyuni, S. Bernadus, J. B.	.	inappropriate comparison	DSS only		.	m117	Asymmetric dimethylarginine, oxidative stress, and vascular nitric oxide synthase in essential hypertension	2009	We reported impaired endothelium-derived relaxation factor/nitric oxide (EDRF/NO) responses and constitutive nitric oxide synthase (cNOS) activity in subcutaneous vessels dissected from patients with essential hypertension (n = 9) compared with normal controls (n = 10). We now test the hypothesis that the patients in this study have increased circulating levels of the cNOS inhibitor, asymmetric d…	D. S. Wang, S. Iversen, J. Wilcox, C. S.	.	irrelevant
B118	Association between magnitude of the virus-specific plasmablast response and disease severity in dengue patients	2013	Dengue is a globally expanding disease caused by infection with dengue virus (DENV) that ranges from febrile illness to acute disease with serious complications. Secondary infection predisposes individuals to more severe disease, and B lymphocytes may play a role in this phenomenon through production of Ab that enhance infection. To better define the acute B cell response during dengue, we analyz…	T. M. C. Garcia-Bates, M. T. Nascimento, E. J. Smith, A. P. Soares de Melo, K. M. McBurney, S. P. Evans, J. D. Marques, E. T., Jr. Barratt-Boyes, S. M.	.	time	time		.	m118	Augmented plasma microparticles during acute Plasmodium vivax infection	2010	BACKGROUND: In the last few years, the study of microparticles (MPs)--submicron vesicles released from cells upon activation or apoptosis--has gained growing interest in the field of inflammation and in infectious diseases. Their role in the human malaria parasite Plasmodium vivax remains unexplored. Because acute vivax malaria has been related to pro-inflammatory responses, the main hypothesis i…	F. M. F. Campos, B. S. Teixeira-Carvalho, A. Filho, A. L. de Paula, S. C. Fontes, C. J. Brito, C. F. Carvalho, L. H.	.	other	malaria
B119	Association between nutritional status and severity of dengue in children in Dr. Sardjito hospital Yogyakarta		BACKGROUND: Dengue hemorrhagic fever (DHF) can lead to high morbidity and mortality if not treated properly and promptly. Obese and overweight children with DHF are predicted to be at higher risk of severe dengue than those with normal or subnormal weight. Identifying risk factors for the development of shock in patients with DHF can increase the awareness of clinicians to perform a close monitor…	I. S. W. Laksono, M. M. T. Prawirohartono, E. P.	.	abstract only	cannot find		.	m119	Autoimmune and dengue fever	2012		V. Wiwanitkit	.	publication type
B120	Association between proinflammatory cytokines and lipid peroxidation in patients with severe dengue disease around defervescence	2014	OBJECTIVES: Proinflammatory cytokines and the oxidative stress response are reported to be involved in dengue viral disease. The present study investigated the correlation of proinflammatory cytokines and lipid peroxidation with dengue severity. METHODS: Clinical samples from 27 dengue fever (DF) cases, 30 dengue haemorrhagic fever (DHF) cases, and 24 dengue shock syndrome (DSS) cases were studie…	R. H. Soundravally, S. L. Patil, S. A. Cleetus, C. C. Zachariah, B. Kadhiravan, T. Narayanan, P. Kumar, B. A.	.	time	around defervescene		.	m120	The Autoimmune Mechanism in Dengue Hemorrhagic Fever	2018	The immune response of dengue fever/dengue hemorrhagic fever is a series of immunopathogenesis processes starting from viral infection to the target on monocytes and macrophages. It may consequently cause a cascade of viremia in the circulation that stimulates the afferent, efferent, and effector mechanism by the interaction of the humoral and complement system. The cascade results in inflammator…	S. S. Lardo, M. H. Juffrie, J. Umniyati, S. R.	.	publication type
B121	Association between sex, nutritional status, severity of dengue hemorrhagic fever, and immune status in infants with dengue hemorrhagic fever	2005	The association between sex, nutritional status, and the severity of dengue hemorrhagic fever/dengue shock syndrome (DHF/DSS), and immune status was investigated in 245 Vietnamese infants with predominantly primary infections with dengue virus. Male and female infants were at equal risk of developing DHF/DSS. However, infants of low height and weight for age were under-represented among DHF/DSS c…	T. H. N. Nguyen, T. L. Lei, H. Y. Lin, Y. S. Le, B. L. Huang, K. J. Lin, C. F. Do, Q. H. Vu, T. Q. Lam, T. M. Yeh, T. M. Huang, J. H. Liu, C. C. Halstead, S. B.	.	time	late sampling		.	m121	Autoimmune pathogenesis in dengue virus infection	2006	The pathogenic mechanisms of dengue hemorrhagic fever and dengue shock syndrome (DHF/DSS) caused by dengue virus (DV) infection remain unresolved. Patients with DHF/DSS are characterized by several manifestations, including severe thrombocytopenia, vascular leakage, and hepatomegaly. In addition to the effect of virus load and virus variation, abnormal immune responses of the host after DV infect…	C. F. W. Lin, S. W. Cheng, H. J. Lei, H. Y. Lin, Y. S.	.	publication type
B122	Association DENV1 and DENV2 infection with high serum levels of soluble thrombomodulin and VEGF in patients with dengue fever and dengue hemorrhagic fever	2014	INFECTION BY DENGUE VIRUS (DENV) CAN BE ASYMPTOMATIC OR MANIFEST IN TWO CLINICALLY DIFFERENTIATED FORMS: dengue fever (DF) and denguehemorrhagic fever (DHF). The principal pathophysiological characteristic of DHF is the increase in vascular permeability and the loss of plasma caused by the malfunction of the vascular endothelium that induces the release of chemical mediators. However, so far ther…	O. M.-H. Del Moral-Hernandez, N. E. Mosso-Pani, M. A. Hernandez-Sotelo, D. Illades-Aguiar, B. Flores-Alfaro, E. Antonio-Vejar, V. Leyva-Vazquez, M. A.	.	inappropriate comparison	no severe cases		.	m122	Autoimmune response in children with dengue. Case reports	2014	Dengue is an infectious disease caused by the dengue virus (DV), which can progress to dengue hemorrhagic fever and dengue shock syndrome. DV causes the production of auto-antibodies against human cells. A variety of factors have been associated with macrophage activation syndrome, including infections, drugs and autoimmune pathologies (systemic lupus erythematosus, systemic onset juvenile idiopa…	Z. R. Morel, A.	.	publication type
B123	Association of combinations of interleukin-10 and pro-inflammatory cytokine gene polymorphisms with dengue hemorrhagic fever	2015	Pro-inflammatory and anti-inflammatory cytokines have been shown to play an important role in dengue disease pathogenesis. In the present study, to find out whether single nucleotide polymorphisms (SNPs) in the pro-inflammatory and anti-inflammatory cytokine genes are associated with dengue disease severity, SNPs in TNF, IFNG, IL1B, IL8, IL0, IL17A and IL17F genes were investigated using polymera…	K. B. Alagarasu, R. V. Tillu, H. Mulay, A. P. Kakade, M. B. Shah, P. S. Cecilia, D.	.	combined classification	classification		.	m123	Autoimmunity in dengue pathogenesis	2013	Dengue is one of the most important vector-borne viral diseases. With climate change and the convenience of travel, dengue is spreading beyond its usual tropical and subtropical boundaries. Infection with dengue virus (DENV) causes diseases ranging widely in severity, from self-limited dengue fever to life-threatening dengue hemorrhagic fever and dengue shock syndrome. Vascular leakage, thrombocy…	S. W. L. Wan, C. F. Yeh, T. M. Liu, C. C. Liu, H. S. Wang, S. Ling, P. Anderson, R. Lei, H. Y. Lin, Y. S.	.	publication type
B124	Association of dengue virus NS1 protein with lipid rafts	2008	During the replication of dengue virus, a viral non-structural glycoprotein, NS1, associates with the membrane on the cell surface and in the RNA replication complex. NS1 lacks a transmembrane domain, and the mechanism by which it associates with the membrane remains unclear. This study aimed to investigate whether membrane-bound NS1 is present in lipid rafts in dengue virus-infected cells. Doubl…	S. D. Noisakran, T. Avirutnan, P. Kinoshita, T. Siripanyaphinyo, U. Puttikhunt, C. Kasinrerk, W. Malasit, P. Sittisombut, N.	.	inappropriate content	no markers		.	m124	The balance between the serum levels of IL-6 and IL-10 cytokines discriminates mild and severe acute pneumonia	2016	BACKGROUND: To identify markers for earlier diagnosis of severe pneumonia, we assess the correlation between serum cytokine profile of children with different pneumonia severity. METHODS: In 25 hospitalized children, 7 with mild pneumonia and 18 with severe pneumonia, the serum concentration of 11 cytokines in three sampling times were dosed. Statistical analysis included parametric and non-param…	R. C. L.-S. de Brito, N. Torres, L. C. Luna, C. F. Correia, J. B. da Silva, G. A.	.	other	pneumonia
B125	Association of FcgammaRIIa Polymorphism with Clinical Outcome of Dengue Infection: First Insight from Pakistan	2015	Dengue illness has been a major health concern in Pakistan during the last decade. Dengue infection can result in a spectrum of clinically distinct outcomes, ranging from asymptomatic infection to potentially life-threatening forms of dengue hemorrhagic fever (DHF) and dengue shock syndrome (DSS). A single-nucleotide polymorphism in FcgammaRIIa (rs1801274) results in altered affinity of the recep…	S. N. M. Mohsin, S. Amar, A. Ghafoor, F. Raza, S. M. Saleem, M.	.	combined classification	combination of DHF and DSS		.	m125	The battle between infection and host immune responses of dengue virus and its implication in dengue disease pathogenesis	2013	Dengue virus (DENV) is a mosquito-transmitted single stranded RNA virus belonging to genus Flavivirus. The virus is endemic in the tropical and subtropical countries of the world, causing diseases classified according to symptoms and severity (from mild to severe) as dengue fever, dengue hemorrhagic fever, and dengue shock syndrome. Among a variety of human cell types targeted by DENV, monocytes,…	P. K. Sun, T. J.	.	publication type
B126	Association of genetic polymorphisms of IL1beta -511 C>T, IL1RN VNTR 86 bp, IL6 -174 G>C, IL10 -819 C>T and TNFalpha -308 G>A, involved in symptomatic patients with dengue in Brazil	2016	OBJECTIVE: In this study, single nucleotide polymorphisms (SNP) of interleukin (IL) 1beta -511C>T, IL1RN VNTR 86 bp, IL6 -174G>C, IL10 -819C>T and TNFalpha -308G>A were analyzed by PCR-RFLP with symptoms of dengue with the clinical features. SUBJECTS: 196 individuals admitted to the Sao Jose Infectious Diseases Hospital with suspected dengue infection. Dengue was confirmed in 111 of the patients.…	I. F. d. C. Cansancao, A. P. Leite, R. D. Portela, R. D. de Sa Leitao Paiva Junior, S. de Queiroz Balbino, V. Rabenhorst, S. H.	.	inappropriate content	no severe cases		.	m126	The beneficial effects of raising high-density lipoprotein cholesterol depends upon achieved levels of low-density lipoprotein cholesterol during statin therapy: Implications for coronary atheroma progression and cardiovascular events	2016	AIMS: Controversy exists regarding benefits of raising HDL-C in statin-treated coronary artery disease (CAD) patients. We assessed the anti-atherosclerotic efficacy of raising HDL-C in statin-treated individuals with CAD across a range of achieved LDL-C, including lower (<70 mg/dL) versus higher (>/=70 mg/dL) levels. METHODS AND RESULTS: In seven prospective randomized trials utilizing serial cor…	R. N. Puri, S. E. Shao, M. Kataoka, Y. Uno, K. Kapadia, S. R. Tuzcu, E. M. Nicholls, S. J.	.	irrelevant
B127	Association of genetic polymorphisms of IL1β -511 C>T, IL1RN VNTR 86 bp, IL6 -174 G>C, IL10 -819 C>T and TNFα -308 G>A, involved in symptomatic patients with dengue in Brazil	2018	Objective: In this study, single nucleotide polymorphisms (SNP) of interleukin (IL) 1β -511C>T, IL1RN VNTR 86 bp, IL6 -174G>C, IL10 -819C>T and TNFα -308G>A were analyzed by PCR–RFLP with symptoms of dengue with the clinical features. Subjects: 196 individuals admitted to the São José Infectious Diseases Hospital with suspected dengue infection. Dengue was confirmed in 111 of the patients. The co…	I. F. d. C. Cansanção, A. P. S. Leite, R. D. Portela, R. D. P. de Sá Leitão Paiva Júnior, S. de Queiroz Balbino, V. Rabenhorst, S. H. B.	.	time	unclear time		.	m127	Beyond thrombocytopaenia, haemorrhage and shock: the expanded dengue syndrome	2018	Dengue infection classically presents with fever, thrombocytopaenia, and varying degrees of plasma leakage, giving rise to shock. However, a myriad of other manifestations, involving the cardiovascular system, the nervous system, the liver, the kidneys, the gut and the haematological system have been reported in dengue. This review summarizes these varied presentations.	S. W. Rajapakse, M. Weeratunga, P. Sigera, P. C. Fernando, S. D.	.	publication type
B128	Association of HLA-DRB1 and TNF genotypes with dengue hemorrhagic fever	2013	Genes coding for human leukocyte antigen (HLA) class II molecules and tumor necrosis factor (TNF)-alpha are polymorphic and have been shown to influence susceptibility to infectious diseases. In the present study, HLA-DRB1, -DQB1 and TNF gene polymorphisms were investigated in 114 dengue patients (DEN) [85 dengue fever (DF) cases and 29 dengue hemorrhagic fever (DHF) cases] and 110 healthy contro…	K. M. Alagarasu, A. P. Singh, R. Gavade, V. B. Shah, P. S. Cecilia, D.	.	inappropriate comparison	no severe cases		.	m128	Biomarkers of Macrophage Activation and Immune Danger Signals Predict Clinical Outcomes in Alcoholic Hepatitis	2019	Although mortality due to acute alcoholic hepatitis (AH) correlates with Model for End-Stage Liver Disease (MELD) scores, biomarkers are critically needed to manage this disease. Increases in inflammatory markers and macrophage activation are associated with acute AH and could be potential biomarkers of clinical events and/or mortality. We enrolled 89 clinically diagnosed AH patients in four US a…	B. T. Saha, D. Kodys, K. Adejumo, A. Lowe, P. McClain, C. Mitchell, M. McCullough, A. Dasarathy, S. Kroll-Desrosiers, A. Barton, B. Radaeva, S. Szabo, G.	.	irrelevant
B129	Association of ICAM-1 K469E polymorphism with dengue infection in North Indian population	2016	Dengue infection is caused by flavivirus is one of the leading cause of mortality. There are certain factors which play role in the transformation of a mild form of the disease (DF) into a severe form (DHF) but the most important ones are: viral strain virulence, host genetics, and host immune status. In severe dengue infection, plasma leakage occurs due to vascular endothelial cell activation th…	S. S. Sharma, S. K. Kakkar, K. Nyari, N. Singh, D. Dhole, T. N. Kashyap, R. Hasan, S.	.	combined classification	combination of DHF and DSS		.	m129	A bizarre type of seven day fever clinically indistinguishable from dengue	1946		R. S. Diaz-Rivera	.	publication type	review
B130	Association of IL1B -31C/T and IL1RA variable number of an 86-bp tandem repeat with dengue shock syndrome in Thailand	2014	BACKGROUND: Dengue patients present a range of symptoms: dengue fever (DF), dengue hemorrhagic fever (DHF), and dengue shock syndrome (DSS). It is not clear whether this variability is due to their genetic background. Here we tested polymorphisms of interleukin 1 beta (IL1B) and interleukin 1 receptor antagonist (IL1RA) genes for association with DSS in the Thai population. METHODS: Polymorphisms…	A. O. Sa-Ngasang, J. Naka, I. Anantapreecha, S. Sawanpanyalert, P. Patarapotikul, J.	.	time	unclear time		.	m130	Both viremia and cytokine levels associate with the lack of severe disease in secondary dengue 1 infection among adult Chinese patients	2010	Secondary dengue infections are frequently associated with increased risk for dengue hemorrhagic fever and dengue shock syndrome. Surprisingly, we observed no dengue hemorrhagic fever cases among 353 hospitalized dengue-infected patients including 212 with primary, and 141 with secondary dengue 1 infection in China. To explore virological and immunological mechanisms which may account for this un…	Y. K. Tang, Z. Zhang, F. Yao, X. Liu, S. Ma, J. Zhou, Y. Zhao, W. Tang, X. Jin, X.	.	irrelevant	no comparison
B131	Association of IL4R-rs1805016 and IL6R-rs8192284 polymorphisms with clinical dengue in children from Colombian populations	2019	BACKGROUND: Etiologic studies provide evidence that IL-4R and IL-6R receptors may play important roles in the regulatory mechanisms of the development of clinical dengue, especially in children which is a segment of the population with high severe dengue risk. Moreover, the allele frequencies and genetic associations may be influenced by the populational genetic background. Therefore, we performe…	Y. M. R. Useche, B. N. Salgado, D. M. Narvaez, C. F. Campo, O. Bedoya, G.	.	inappropriate comparison	no severe cases reported		.	m131	Building prognostic models for adverse outcomes in a prospective cohort of hospitalised patients with acute leptospirosis infection in the Philippines	2017	Leptospirosis is endemic to the Philippines. Ten per cent of cases will develop severe or fatal disease. Predicting progression to severity is difficult. Risk factors have been suggested, but few attempts have been made to create predictive models to guide clinical decisions. We present two models to predict the risk of mortality and progression to severe disease. Data was used from a prospective…	N. K. Lee, E. Koizumi, N. Lacuesta, T. L. V. Ribo, M. R. Dimaano, E. M. Saito, N. Suzuki, M. Ariyoshi, K. Parry, C. M.	.	irrelevant
B132	Association of interleukin-2, -4 and -10 with dengue severity	2017	BACKGROUND: Dengue is an arboviral disease caused by four distinct serotypes of dengue virus. The pathogenesis of dengue is not very clearly understood. Various pro- and anti-inflammatory cytokines are involved in the immune pathogenesis of dengue. Interleukin (IL)-2/IL-2 receptor interaction is supposed to play a protective role, while IL-4 acts as pro-inflammatory whereas IL-10 acts as anti-inf…	K. S. C. Abhishek, A. Baveja, C. P. Kumar, N. Siddiqui, O. Kumar, S.	.	time	unclear sampling time		.	m132	Burden of dengue infection and disease in a pediatric cohort in urban Sri Lanka	2014	Dengue is the most significant arthropod-borne viral infection of humans. Persons infected with dengue viruses (DENV) have subclinical or clinically apparent infections ranging from undifferentiated fever to dengue hemorrhagic fever/shock syndrome. Although recent studies estimated that the Indian subcontinent has the greatest burden of DENV infection and disease worldwide, we do not have reliabl…	H. A. Tissera, A. De Silva, A. D. Kariyawasam, P. Corbett, K. S. Katzelnick, L. Tam, C. Letson, G. W. Margolis, H. S. de Silva, A. M.	.	irrelevant
B133	Association of Intracellular T(H)1-T(H)2 Balance in CD4+ T-cells and MIP-1alpha in CD8+ T-cells with Disease Severity in Adults with Dengue	1973	BACKGROUND: We tested the hypothesis that dengue haemorrhagic fever (DHF) is associated with a T(H)1-skewed immune response as opposed to dengue fever (DF). METHODS: We estimated intracellular (in T-cells) and serum levels of designate T(H)1/T(H)2 cytokines [interferon-gamma (IFN-gamma), interleukin-4 (IL-4), and tumor necrosis factor-alpha] and macrophage inflammatory protein-1alpha (MIP-1alpha)…	T. S. Kadhiravan, A. Singh, A. Broor, S. Sharma, S. K. Mitra, D. K.	.	combined classification	classification		.	m133	Burden of symptomatic dengue infection in children at primary school in Thailand: a prospective study	2007	BACKGROUND: Dengue viruses are a major cause of morbidity and mortality in tropical and subtropical areas. Our aim was to assess prospectively the burden of dengue-related illness in children in Thailand. METHODS: We did a prospective study in a cohort of children at primary school in northern Thailand from 1998 to 2002. We assessed the burden of dengue illness as disability-adjusted life years (…	K. B. C. Anderson, S. Nisalak, A. Mammen, M. P. Libraty, D. H. Rothman, A. L. Green, S. Vaughn, D. W. Ennis, F. A. Endy, T. P.	.	irrelevant
B134	Association of lipid profile alterations with severe forms of dengue in humans	2015	Previous studies have shown a relationship between circulating lipids and dengue virus infection; however, the association of altered lipid profiles with severe dengue remains little studied. The aim of this study was to determine the association between circulating lipid content and severe dengue and/or platelet counts. Ninety-eight patients (2-66 years old) classified as having dengue without w…	A. C. Duran, R. Parra, B. Gonzalez, A. Delgado, L. Mosquera, J. Valero, N.	.	time	day 1-6		.	m134	Callithrix penicillata: a feasible experimental model for dengue virus infection	2014	Although the murine models have the feasibility to reproduce some signs of dengue Virus (DENV) infection, the use of isogenic hosts with polarized immune response patterns does not reproduce the particularities of human disease. Our goal was to investigate the kinetics of peripheral blood biomarkers in immunocompetent Callithrix penicillata non-human primates subcutaneously infected with DENV-3. …	M. S. d. C. Ferreira, P. H. Silva, G. A. Casseb, S. M. Dias Junior, A. G. Rodrigues, S. G. Azevedo Rdo, S. Costa e Silva, M. F. Zauli, D. A. Araujo, M. S. Bela, S. R. Teixeira-Carvalho, A. Martins-Filho, O. A. Vasconcelos, P. F.	.	irrelevant
B135	Association of mast cell-derived VEGF and proteases in Dengue shock syndrome	2012	BACKGROUND: Recent in-vitro studies have suggested that mast cells are involved in Dengue virus infection. To clarify the role of mast cells in the development of clinical Dengue fever, we compared the plasma levels of several mast cell-derived mediators (vascular endothelial cell growth factor [VEGF], soluble VEGF receptors [sVEGFRs], tryptase, and chymase) and -related cytokines (IL-4, -9, and …	T. M. Furuta, L. A. Lan, N. T. Huy, N. T. Huong, V. T. Thuy, T. T. Tham, V. D. Nga, C. T. Ha, T. T. Ohmoto, Y. Kikuchi, M. Morita, K. Yasunami, M. Hirayama, K. Watanabe, N.	.	time	late sampling		.	m135	Calprotectin expression in human monocytes: induction by porphyromonas gingivalis lipopolysaccharide, tumor necrosis factor-alpha, and interleukin-1beta	2005	BACKGROUND: Calprotectin is a major cytosolic protein of monocytes and granulocytes. It is increased in inflammatory tissues and is detected at high levels in the gingival crevicular fluid (GCF) of periodontitis patients. We previously reported that lipopolysaccharide of Porphyromonas gingivalis (P-LPS) and cytokines induced the release of calprotectin from monocytes isolated from human periphera…	J. H. Kido, N. Kataoka, M. Nagata, T.	.	irrelevant
B136	Association of metabolic factors with dengue viral infection on admission triage which predict its clinical course during Lahore dengue epidemic	2016		A. M. B. F. Mirza, M. Murtaza, G. Niazi, R. Hanif, A. Irfan, K. Masud, F.	.	inappropriate content	no severe cases		.	m136	Can non-human primates serve as models for investigating dengue disease pathogenesis?	2013	Dengue Virus (DV) infects between 50 and 100 million people globally, with public health costs totaling in the billions. It is the causative agent of dengue fever (DF) and dengue hemorrhagic fever/dengue shock syndrome (DHF/DSS), vector-borne diseases that initially predominated in the tropics. Due to the expansion of its mosquito vector, Aedes spp., DV is increasingly becoming a global problem. …	K. B. O. Clark, N. Hsiao, H. M. Perng, G. C. Villinger, F.	.	other
B137	Association of microvascular function and endothelial biomarkers with clinical outcome in dengue: an observational study	2016	… Article Navigation. Association of Microvascular Function and Endothelial Biomarkers With Clinical Outcome in Dengue: An Observational Study. Sophie Yacoub. 1. Oxford University Clinical Research Unit, Wellcome Trust Major …	S. Yacoub, P. K. Lam, L. H. M. Vu and T. L. Le	.	duplicate	duplicate		.	m137	Capillary leakage in travelers with dengue infection: implications for pathogenesis	2012	Dengue hemorrhagic fever is characterized by the presence of a capillary leak syndrome. Its pathogenesis is presumed to differ from that of classical dengue fever (DF) and to be associated with secondary dengue infection. Returning travelers given a diagnosis of DF were evaluated for capillary leakage with abdominal sonography. Data were compared between travelers with primary/secondary infection…	E. H. Meltzer, Z. Bin, H. Schwartz, E.	.	irrelevant
B138	Association of platelet count and serological markers of dengue infection- importance of NS1 antigen	2011	INTRODUCTION: Dengue is an acute viral infection with potential fatal complications. Specific antibody detection has been the mainstay of diagnosis which is prone for both false positive and false negative reactions. The newer parameter NS1 appears to be highly specific and reliable for diagnosis of dengue infection from the first day of fever. Platelet count is the only accessory test for diagno…	R. D. P. Kulkarni, S. S. Ajantha, G. S. Upadhya, A. K. Kalabhavi, A. S. Shubhada, R. M. Shetty, P. C. Jain, P. A.	.	inappropriate content	no markers		.	m138	Catching Dengue Early: Clinical Features and Laboratory Markers of Dengue Virus Infection	2015	BACKGROUND AND OBJECTIVES: Dengue fever is one of the most common tropical diseases worldwide. Early diagnosis of dengue helps in patient triage and timely management of dengue virus infection.This study was undertaken to note the early clinical features supported by detection of NS1 antigen for diagnosis of dengue virus infection. METHODOLOGY: In this study a total of 100 adult patients presenti…	P. D. Babaliche, D.	.	irrelevant
B139	Association of polymorphisms in FCFRIIA and dcsign1 with the clinical presentation of dengue infection in a mexican population	2013	Dengue is the world's most prevalent vector-borne viral disease. The dengue virus causes a spectrum of illness including asymptomatic infection, a mild febrile illness, and in a small portion of cases dengue hemorrhagic fever or dengue shock syndrome. In the state of Morelos, Mexico, dengue infection is an increasing problem, with 488.2 reported cases per 100,000 habitants in 2008. Two SNPs, rs18…	C. A. A.-L. Noecker, I. Y. Galeana-Hernández, M. Ramos-Castañeda, J. Martínez-Vega, R. A.	.	time	These 2 research used the same sample of the previous study which sampled within 5 days of infection.		.	m139	Caveolae-mediated albumin transcytosis is enhanced in dengue-infected human endothelial cells: A model of vascular leakage in dengue hemorrhagic fever	2016	Vascular leakage is a life-threatening complication of dengue virus (DENV) infection. Previously, association between "paracellular" endothelial hyperpermeability and plasma leakage had been extensively investigated. However, whether "transcellular" endothelial leakage is involved in dengue hemorrhagic fever (DHF) and dengue shock syndrome (DSS) remained unknown. We thus investigated effects of D…	C. K. Chanthick, R. Kiatbumrung, R. Pattanakitsakul, S. N. Thongboonkerd, V.	.	other
B140	Association of polymorphisms in serotonin and nitric oxide genes with clinical outcome of dengue in Brazilian northeast population	2019	Serotonin and nitric oxide seem to be involved in Dengue virus infection. The aim of this study was to investigate if SNPs in serotonin and nitric oxide are associated with dengue severity. A retrospective case-control study was conducted, with groups of dengue fever (DF; n = 78) and dengue hemorrhagic fever patients (DHF; n = 49). Genotyping was performed using qPCR and PCR. The power of the sam…	A. C. M. d. M. Dos Santos, E. L. da Silva, D. M. Araujo Moura, A. W. Ferreira, J. M. Lira Neto, A. B. Pereira, E. Silva A. C. de Medeiros Alves, V. Balliano, T. L. de Farias, K. F. de Lima Filho, J. L. de Souza Figueiredo, E. V. M.	.	combined classification	only DF vs DHF		.	m140	CD209 (DC-SIGN) -336A>G promoter polymorphism and severe acute respiratory syndrome in Hong Kong Chinese	2010	CD209 (DC-SIGN) is an important C-type lectin which acts a receptor of many pathogens. The single nucleotide polymorphism (SNP) -336A>G in the CD209 promoter has been demonstrated to regulate promoter activity and to be associated with several important infectious diseases, such as human immunodeficiency virus-1 (HIV-1), Mycobacterium tuberculosis, and Dengue fever. CD209 facilitates severe acute…	K. Y. X. Chan, M. S. Ching, J. C. So, T. M. Lai, S. T. Chu, C. M. Yam, L. Y. Wong, A. T. Chung, P. H. Chan, V. S. Lin, C. L. Sham, P. C. Leung, G. M. Peiris, J. S. Khoo, U. S.	.	irrelevant
B141	Association of TNFA (-308G/A), IFNG (+874 A/T) and IL-10 (-819 C/T) polymorphisms with protection and susceptibility to dengue in Brazilian population	2017	OBJECTIVE: To evaluate gene polymorphisms and their association with susceptibility to dengue. METHODS: A retrospective case-control study was performed with 262 subjects, comprising 78 dengue fever (DF) patients, 49 dengue hemorrhagic fever (DHF) patients and 135 healthy controls. Genotypic and allelic profiles were identified using polymerase chain reaction based in real time and amplification-…	A. d. M. Santos, E. L. Ferreira, J. M. de Moura, A. W. A. Ferreira, A. D. S. Bezerra, R. P. de Siqueira Figueiredo, D. de Farias, K. F. de Andrade, T. G. de Souza Figueiredo, E. V. M.	.	inappropriate comparison	no severe cases		.	m141	CD235a (Glycophorin-A) Is the Most Predictive Value Among Different Circulating Cellular Microparticles in Thrombocytopenic Human Immunodeficiency Virus Type 1	2016	BACKGROUND: This study was conducted to assess different cellular microparticles (MPs) in thrombocytopenic human immunodeficiency virus type 1 and their significance as disease activity markers. METHODS: Thirty-five thrombocytopenic human immunodeficiency diseases and 25 healthy controls with matched age and sex were selected. Viral load was quantitated by COBAS real-time polymerase reaction (PCR…	N. E. El-Menshawy, M. Farag, R. Aboalyazed, A.	.	irrelevant
B142	Association of TNFA (−308G/A), IFNG (+874 A/T) and IL-10 (−819 C/T) polymorphisms with protection and susceptibility to dengue in Brazilian population	2017	Objective To evaluate gene polymorphisms and their association with susceptibility to dengue. Methods A retrospective case-control study was performed with 262 subjects, comprising 78 dengue fever (DF) patients, 49 dengue hemorrhagic fever (DHF) patients and 135 healthy controls. Genotypic and allelic profiles were identified using polymerase chain reaction based in real time and amplification-re…	A. C. M. D. d. M. Santos, E. L. Ferreira, J. M. de Moura, A. W. A. Ferreira, A. D. S. Bezerra, R. P. de Siqueira Figueiredo, D. de Farias, K. F. de Andrade, T. G. de Souza Figueiredo, E. V. M.	.	time	unclear time		.	m142	Cellular microparticle and thrombogram phenotypes in the Prospective Observational Multicenter Major Trauma Transfusion (PROMMTT) study: correlation with coagulopathy	2014	BACKGROUND: Trauma-induced coagulopathy following severe injury is associated with increased bleeding and mortality. Injury may result in alteration of cellular phenotypes and release of cell-derived microparticles (MP). Circulating MPs are procoagulant and support thrombin generation (TG) and clotting. We evaluated MP and TG phenotypes in severely injured patients at admission, in relation to co…	N. W. Matijevic, Y. W. Wade, C. E. Holcomb, J. B. Cotton, B. A. Schreiber, M. A. Muskat, P. Fox, E. E. Del Junco, D. J. Cardenas, J. C. Rahbar, M. H. Cohen, M. J.	.	irrelevant
B143	Atypical lymphocyte count correlates with the severity of dengue infection	2019	INTRODUCTION: The early identification of patients at risk of severe dengue infection (DI) is critical to guide clinical management. There is currently no validated laboratory test which can predict severe complications of DI. The Atypical lymphocyte count (ALC) is a research parameter generated at no extra cost when an automated Full Blood Count (FBC) is performed. The purpose of this study was …	C. S. H. A. Clarice, V. de Mel, S. Uvindu Thilakawardana, B. de Mel, P. de Mel, C. Chandrasena, L. Seneviratne, S. L. Yip, C. Yap, E. S.	.	time	unclear time		.	m143	Central nervous system and muscle involvement in dengue patients: A study from a tertiary care center	2015	BACKGROUND: Neurological involvement in dengue virus (DENV) infection is being increasingly reported. There is paucity of studies evaluating the relative frequency of central nervous system (CNS) and muscle involvement in dengue. OBJECTIVES: To evaluate the frequency and prognosis of neurological and muscle involvement in dengue, and correlate these with dengue subtypes. STUDY DESIGN: Consecutive…	U. K. K. Misra, J. Mani, V. E. Chauhan, P. S. Kumar, P.	.	irrelevant
B144	Author's reply	2017		R. K. Chudasama	.	error	error		.	m144	Cerebellar Hemorrhage in a Patient during the Convalescent Phase of Dengue Fever	2014		A. C. Vargas-Sanchez, E. Gutierrez-Plascencia, P. Castaneda-Moreno, V. Alfaro-Castellanos, D. Paredes-Casillas, P. Ruiz-Sandovala, J. L.	.	other
B145	Avaliação dos níveis séricos de óxido nítrico e citocinas pró-inflamatórias em pacientes diagnosticados com dengue na Paraíba	2015	… symptomatology. The data suggest that the serum quantification of NO and inflammatory cytokines in this population does not help to determine biological marker for severe forms of dengue disease. Keywords: Dengue. Nitric oxide. Cytokine. Viral serotype. Page 11 …	C. M. Queiroz	.	inappropriate content	unclear definition of the first symptom		.	m145	Challenges in dengue fever in the elderly: atypical presentation and risk of severe dengue and hospital-acquired infection [corrected]	2014	BACKGROUND/METHODS: To better understand dengue fever in the elderly, we compared clinical features, World Health Organization (WHO) dengue classification and outcomes between adult (<60) and elderly (>/=60) dengue patients. We explored the impact of co-morbidity and hospital-acquired infection (HAI) on clinical outcomes in the elderly. All patients managed at the Communicable Disease Centre, Sin…	E. K. L. Rowe, Y. S. Wong, J. G. Thein, T. L. Gan, V. C. Lee, L. K. Lye, D. C.	.	irrelevant
B146	B cells naturally induced during dengue virus infection release soluble CD27, the plasma level of which is associated with severe forms of pediatric dengue	2016	The CD27 and CD38 antigens are highly expressed on the plasmablast surface, and a massive plasmablast response has been described for dengue virus infection. Soluble CD27 and CD38 forms (sCD27 and sCD38, respectively) increase after immune activation. Here, we show increased sCD27 release in cultures of purified polyclonally stimulated B cells. T and B cells isolated from children with dengue spo…	D. M. S. Castaneda, D. M. Narvaez, C. F.	.	time	day 3-6		.	m146	The changes in dynamics of ornithine cycle components levels during the acute period of Polytrauma	2019	OBJECTIVE: Introduction: Polytrauma or multiple organ damage is associated with shock and lead to systemic inflammation, oxidative stress and endothelial dysfunction. A severe mechanical injury causes an increased proinflammatory mediators and cytokines levels. Among them, the overproduction of nitric oxide and its oxidation products play a key role in tissue damage. The aim: To evaluate the chan…	N. Matolinets	.	irrelevant
B147	B cells naturally induced during dengue virus infection release soluble CD27, the plasma level of which is associated with severe forms of pediatric dengue	2016	The CD27 and CD38 antigens are highly expressed on the plasmablast surface, and a massive plasmablast response has been described for dengue virus infection. Soluble CD27 and CD38 forms (sCD27 and sCD38, respectively) increase after immune activation. Here, we show increased sCD27 release in cultures of purified polyclonally stimulated B cells. T and B cells isolated from children with dengue spo…	D. M. S. Castaneda, D. M. Narvaez, C. F.	.	duplicate	duplicate		.	m147	Changes in the levels of interferon-gamma and transforming growth factor-beta influence bronchial stenosis during the treatment of endobronchial tuberculosis	2007	BACKGROUND: Endobronchial tuberculosis (EBTB) has been shown to frequently complicate bronchial stenosis, a condition which can induce dyspnea as a result of airway obstruction, and is also frequently misdiagnosed as either bronchial asthma or lung cancer. OBJECTIVES: This study attempted to determine whether there was a correlation between interferon-gamma (IFN-gamma) and transforming growth fac…	Y. K. Kim, K. Joe, J. Park, H. Lee, M. Kim, Y. Choi, Y. Park, S.	.	irrelevant
B148	Bacterial lipopolysaccharide inhibits dengue virus infection of primary human monocytes/macrophages by blockade of virus entry via a CD14-dependent mechanism	1999	Monocytes/macrophages (MO/Mphi) are the major target cells for both dengue virus (DV) and bacterial lipopolysaccharide (LPS), and the aim of this study was to define their interactions. We had found that LPS markedly suppressed DV infection of primary human MO/Mphi when it was added to cultures prior to or together with, but not after, viral adsorption. The inhibitory effect of LPS was direct and…	Y. C. W. Chen, S. Y. King, C. C.	.	inappropriate content	in vivo		.	m148	Changing pattern of dengue virus serotypes circulating during 2008-2012 and reappearance of dengue serotype 3 may cause outbreak in Kolkata, India	2016	Dengue virus infection is a major cause of morbidity within the endemic tropical and subtropical regions of the world. Dengue virus has four distinct serotypes with specific clinical manifestations. In this study, we observed the changing pattern of dengue serotypes, age-wise dengue infection and useful sero-detection methods needed in a dengue endemic region. We identified dengue serotypes durin…	K. G. Saha, M. Firdaus, R. Biswas, A. Seth, B. Bhattacharya, D. Mukherjee, K. Sadhukhan, P. C.	.	irrelevant
B149	Bibliography Current World Literature Vol 14 No 3 June 2009	2019	You may be trying to access this site from a secured browser on the server. Please enable scripts and reload this page. Journal Logo. Secondary Logo …	M. L. Alcaide, L. Abbo, J. R. Pano and J. J. Gaynor	.	error	error		.	m149	Characteristics and Risk Factors for Fatality in Patients with Dengue Hemorrhagic Fever, Taiwan, 2014	2016	An unprecedented dengue outbreak involving more than 15,000 infections, including 136 dengue hemorrhagic fever (DHF) cases and 20 fatalities, occurred in Taiwan in 2014. The median age of the DHF cases was 71 years (range: 4-92 years) and most of them (N = 100, 73.5%) had comorbidities, of which the majority were hypertension (56%) and diabetes mellitus (DM; 27%). Only approximately half of the D…	H. Y. S. Wei, P. Y. Hung, M. N.	.	irrelevant
B150	Biomarcadores pronósticos de gravedad del dengue	2013	Introduction: There are very few strategies for the early detection of the patients who might develop the severe form of the illness. Objective: To evaluate the utility of serum levels of some immune response mediators as early biomarkers for the severe dengue prognosis during the early phase of the illness. Materials and methods: Using a case-control design nested in a multicenter cohort from th…	L. Á. Villar, R. M. Gélvez, J. A. Rodríguez, D. Salgado, B. Parra, L. Osorio and I. Bosch	.	time	96 hour		.	m150	Characteristics of a dengue hemorrhagic fever outbreak in 2001 in Kaohsiung	2004	A dengue outbreak occurred in Kaohsiung City starting in July in 2001. We studied the clinical profile of all patients admitted to Kaohsiung Veterans General Hospital during this outbreak from July 2001 to January 2002. A total of 25 cases of clinically suspected dengue fever were treated during this period, and 13 of them were confirmed by laboratory results (13/25; 52%). Eleven of the 25 patien…	P. C. L. Lai, S. S. Kao, C. H. Chen, Y. S. Huang, C. K. Lin, W. R. Wann, S. R. Lin, H. H. Yen, M. Y. Liu, Y. C.	.	irrelevant
B151	Biomarkers in differentiating clinical dengue cases: A prospective cohort study	2015	… A preliminary study of neopterin as a potential marker for severe dengue virus infection … prospective study of the immune system activation biomarker neopterin and colorectal cancer risk … of soluble vascular cell adhesion molecules may correlate with the severity of dengue virus-1 …	G. K. K. Low, S. C. Gan and S. C. Ho	.	time	time		.	m151	Characterization of clinical patterns of dengue patients using an unsupervised machine learning approach	2019	BACKGROUND: Despite the greater sensitivity of the new dengue clinical classification proposed by the World Health Organization (WHO) in 2009, there is a need for a better definition of warning signs and clinical progression of dengue cases. Classic statistical methods have been used to evaluate risk criteria in dengue patients, however they usually cannot access the complexity of dengue clinical…	G. F. N. Macedo Hair, F. Brasil, P.	.	irrelevant
B152	Biomarkers predict progression of uncomplicated dengue fever to dengue hemorrhagic fever in Bucaramanga, Colombia	2011	Dengue represents the most important arboviral infection worldwide and is of increasing global importance. The development of hemorrhagic manifestations in dengue fever is associated with increased mortality. Therefore, biomarkers that improve prediction of individuals in need of referral and hospitalization could lead to better clinical decision making and reduced mortality. This study was under…	A. L. G. Conroy, M. Rajwans, N. Conrad Liles, W. Villar-Centeno, L. A. Kain, K. C.	.	abstract only	letters sent, no respond		.	m152	Chikungunya and dengue fever among hospitalized febrile patients in northern Tanzania	2012	Consecutive febrile admissions were enrolled at two hospitals in Moshi, Tanzania. Confirmed acute Chikungunya virus (CHIKV), Dengue virus (DENV), and flavivirus infection were defined as a positive polymerase chain reaction (PCR) result. Presumptive acute DENV infection was defined as a positive anti-DENV immunoglobulin M (IgM) enzyme-linked immunsorbent assay (ELISA) result, and prior flavivirus…	J. T. M. Hertz, O. M. Ooi, E. E. Howe, S. Lim, W. Y. Chow, A. Morrissey, A. B. Bartlett, J. A. Onyango, J. J. Maro, V. P. Kinabo, G. D. Saganda, W. Gubler, D. J. Crump, J. A.	.	irrelevant
B153	Blood zinc levels and clinical severity of dengue hemorrhagic fever in children	2008	The aims of the study were to investigate the relationship between blood zinc levels and the severity of DHF. A cross-sectional study was conducted involving 51 children at Budhi Asih Hospital, Jakarta, from March to May, 2005. Blood zinc levels were measured with a colorimeter using 5-BR-PAPS. The diagnosis and grading of DHF was determined according to WHO criteria. On analyzing the data, z tes…	Widagdo	.	time	time		.	m153	Cholesterol levels and long-term rates of community-acquired sepsis	2016	BACKGROUND: Dyslipidemia is a risk factor for cardiovascular disease, with elevated low-density lipoprotein cholesterol (LDL-C) and decreased high-density lipoprotein cholesterol (HDL-C) recognized as risk factors for acute coronary events. Studies suggest an association between low cholesterol levels and poor outcomes in acute sepsis. We sought to determine the relationship between baseline chol…	F. W. D. Guirgis, J. P. Dodani, S. Howard, G. Safford, M. M. Levitan, E. B. Wang, H. E.	.	irrelevant
B154	Building Infestation Index for Aedes aegypti and occurrence of dengue fever in the municipality of Foz do Iguaçu, Paraná, Brazil, from 2001 to 2016	2018	Abstract INTRODUCTION: the Building Infestation Index (BII) uses the Rapid Assay of the Larval Index for Aedes aegypti (LIRAa) to express the relationship between positive and surveyed properties. We evaluated LIRAa and the relationship between the BII and climate variables for dengue cases in Foz do Iguaçu municipality, Paraná. METHODS: Spearman’s correlations for mean precipitation, mean temper…	A. V. Rivas, R. Defante, R. M. Delai, J. A. Rios, A. d. S. Britto, A. d. S. Leandro and D. D. Gonçalves	.	inappropriate content	epidemiology		.	m154	Circulating and platelet-derived microparticles in human blood enhance thrombosis on atherosclerotic plaques	2012	Plaque rupture followed by thrombosis is the underlying cause of the majority of acute coronary syndromes. Circulating microparticles (cMPs), membrane blebs released into blood by activated cells, have been associated to vascular diseases. Specifically, high levels of platelet-derived microparticles (pMPs) have been found in patients with coronary disease. However, it is unknown whether micropart…	R. P. Suades, T. Vilahur, G. Badimon, L.	.	irrelevant	cardiac disease
B155	Can hematocrit and platelet determination on admission predict shock in hospitalized children with dengue hemorrhagic fever? A clinical observation from a small outbreak	2004	Dengue infection is a major public health problem, affecting children in the Southeast Asia region. In Thailand, the dengue hemorrhagic fever is still a major infectious disease among the children with up to two to three epidemics per year. Hemoconcentration accompanied by platelet depletion are the predominant laboratory signs of dengue hemorrhagic fever. Findings from 23 hospitalized patients w…	V. M. Wiwanitkit, P.	.	time	no time mentioned		.	m155	Circulating biomarkers of pulmonary and extrapulmonary tuberculosis in children	2013	Tuberculosis (TB) in children is not only more likely to cause more severe disease than that seen in adults, it is also more likely to be extrapulmonary. Moreover, pediatric TB is very difficult to diagnose and suffers from a lack of understanding of host biomarkers for monitoring the progression of disease. Hence, we sought to identify the expression patterns of a variety of biomarkers in the pl…	N. A. Pavan Kumar, R. Andrade, B. B. Suresh, N. Ganesh, R. Shankar, J. Kumaraswami, V. Nutman, T. B. Babu, S.	.	irrelevant	TB
B156	Can Progression to Severe Dengue in Dengue with Warning Signs Be Predicted in the Emergency Room?	2013	Introduction: Objectives: Materials and Methods: Results: Conclusions: Dengue has become a serious public health problem in Paraguay. Knowledge of clinical or laboratory test parameters that could predict progression of the disease during assessment in emergency services could improve early identification of individuals at greater risk and optimize use of resources during epidemics. We sought to …	S. M. Lugo, L. Bejarano, O. Basualdo, W. Pavlicich, V.	.	duplicate	duplicate of previous tasks		.	m156	Circulating cell-derived microparticles as biomarkers in cardiovascular disease	2016	Cardiovascular diseases (CVDs) are a common cause of death, and a search for biomarkers for risk stratification is warranted. Elevated levels of cell-derived microparticles (MPs) are found in patients with CVD and in groups with risk factors for CVD. Subpopulations of MPs are promising biomarkers for improving risk prediction, as well as monitoring treatment. However, the field has been hampered …	A. C. Thulin, C. Alfredsson, J. Siegbahn, A.	.	irrelevant	CVDs
B157	Can Radiology Play a Role in Early Diagnosis of Dengue Fever?	2012	BACKGROUND: Dengue fever (DF) is a viral hemorrhagic fever causing severe morbidity and mortality in affected patients. AIMS: The purpose of our study was to evaluate the changing trends in radiological findings in DF, to find if ultrasound is useful in the diagnosis of DF during an epidemic in absence of serological tests, and also to investigate the effects of DF in pregnancy. MATERIALS AND MET…	S. K. Chandak, A.	.	inappropriate comparison	no comparison		.	m157	Circulating endothelial cells, endothelial apoptosis and soluble markers of endothelial dysfunction in patients with systemic lupus erythematosus-related vasculitis	2009	AIM: Evidence is accumulating for endothelial cell dysfunction as one of the main factors initiating vessel wall damage in SLE. Enhanced expression of endothelial adhesion molecules is suggested to play a crucial role in the pathogenesis of vasculitis, while the number of circulating endothelial cells (CECs) is believed to be a reliable marker of endothelial damage. It therefore seems relevant to…	J. K. Kluz, W. Jakobsche-Policht, U. Adamiec, R.	.	irrelevant	lupus
B158	Capillary refill and blood lactate as recovery predictor in dengue shock syndrome after fluid resuscitation using hypertonic sodium lactate (HSL) and Ringer Lactate (RL)	2011	Objectives: Fluid resuscitation with isotonic crystalloid is the essential intervention for DSS. Large volume resuscitation may cause overload and reperfusion injury. HSL is hypertonic crystalloid for small volume resuscitation in shock, it will equilibrate and shift the intracellular and interstitial fluid into the intravascular space, only one-fourth volume of isotonic crystalloid is needed for…	D. H. C. Somaseti, M. Peryoga, S. U. Hakim, D. D. L. Alwi, E. H. Syahrodji, A. M.	.	inappropriate comparison	only DSS		.	m158	Circulating endothelial microparticles in female migraineurs with aura	2015	BACKGROUND AND PURPOSE: Endothelial microparticles (EMPs) are vesicles that are released from activated endothelial cells and serve as a surrogate for endothelial dysfunction (ED). ED may be involved in migraine pathophysiology and contribute to the increased risk of ischemic stroke, particularly in female migraineurs with aura (MA). We sought to determine whether EMPs are elevated in women with …	T. G. B.-W. Liman, K. Neeb, L. Rosinski, J. Reuter, U. Bohm, M. Endres, M.	.	irrelevant	not dengue
B159	Cardio-haemodynamic assessment and venous lactate in severe dengue: Relationship with recurrent shock and respiratory distress	2017	BACKGROUND: Dengue can cause plasma leakage that may lead to dengue shock syndrome (DSS). In approximately 30% of DSS cases, recurrent episodes of shock occur. These patients have a higher risk of fluid overload, respiratory distress and poor outcomes. We investigated the association of echocardiographically-derived cardiac function and intravascular volume parameters plus lactate levels, with th…	S. T. Yacoub, T. H. Lam, P. K. Thien, V. H. N. Hai, D. H. T. Phan, T. Q. Nguyet, O. P. K. Quyen, N. T. H. Simmons, C. P. Broyd, C. Screaton, G. R. Wills, B.	.	time	unclear time, they sampled after patients had been admitted to ICU		.	m159	Circulating levels and characterization of microparticles in patients with different degrees of glucose tolerance	2017	BACKGROUND: Microparticles (MPs) are vesicular structures shed from endothelial or circulating blood cells, after activation or apoptosis, and can be considered markers of vascular damage. We aimed to determine the levels of circulating MPs, their content of miRNA-126-3p and 5p, and their relationship with early endothelial activation/damage, in patients with different degree of glucose tolerance…	A. R. Giannella, C. M. Franco, L. Campello, E. Simioni, P. Avogaro, A. de Kreutzenberg, S. V. Ceolotto, G.	.	irrelevant	not dengue
B160	Cardio-haemodynamic assessment and venous lactate in severe dengue: Relationship with recurrent shock and respiratory distress	2017	BACKGROUND: Dengue can cause plasma leakage that may lead to dengue shock syndrome (DSS). In approximately 30% of DSS cases, recurrent episodes of shock occur. These patients have a higher risk of fluid overload, respiratory distress and poor outcomes. We investigated the association of echocardiographically-derived cardiac function and intravascular volume parameters plus lactate levels, with th…	S. T. Yacoub, T. H. Lam, P. K. Thien, V. H. N. Hai, D. H. T. Phan, T. Q. Nguyet, O. P. K. Quyen, N. T. H. Simmons, C. P. Broyd, C. Screaton, G. R. Wills, B.	.	duplicate	duplicate		.	m160	Circulating levels of IL-7 but not IL-15, IGF-1, and TGF-beta are elevated during primary HIV-1 infection	2004		M. R. Y. Boulassel, M. Routy, J. P. Sekaly, R. P. Tremblay, C. Rouleau, D.	.	irrelevant	HIV
B161	CD8+ T lymphocyte expansion, proliferation and activation in dengue fever	2015	Dengue fever induces a robust immune response, including massive T cell activation. The level of T cell activation may, however, be associated with more severe disease. In this study, we explored the level of CD8+ T lymphocyte activation in the first six days after onset of symptoms during a DENV2 outbreak in early 2010 on the coast of Sao Paulo State, Brazil. Using flow cytometry we detected a p…	A. M. C. de Matos, K. I. Rosa, D. S. Villas-Boas, L. S. da Silva, W. C. Rodrigues, C. L. Oliveira, O. M. Levi, J. E. Araujo, E. S. Pannuti, C. S. Luna, E. J. Kallas, E. G.	.	inappropriate comparison	no severe cases		.	m161	Circulating microparticles in children with sleep disordered breathing	2011	BACKGROUND: Endothelial dysfunction is a common complication of pediatric obstructive sleep apnea (OSA). Circulating cell-derived microparticles (MPs) have emerged as reliable biomarkers of endothelial dysfunction and atherosclerosis. METHODS: Children underwent blood drawing the morning after a sleep study. Endothelial function was assessed using a modified hyperemic test after cuff-induced occl…	J. B. Kim, R. Kheirandish-Gozal, L. Spruyt, K. Gozal, D.	.	irrelevant
B162	Cell type specificity and host genetic polymorphisms influence antibody-dependent enhancement of dengue virus infection	2011	Antibody-dependent enhancement (ADE) is implicated in severe, usually secondary, dengue virus (DV) infections. Preexisting heterotypic antibodies, via their Fc-gamma receptor (FcgammaR) interactions, may increase disease severity through enhanced target cell infection. Greater numbers of infected target cells may contribute to higher viremia and excess cytokine levels often observed in severe dis…	K. D. Boonnak, K. M. Donofrio, G. C. Tassaneetrithep, B. Marovich, M. A.	.	inappropriate content	in vitro		.	m162	Circulating microparticles in patients with coronary heart disease and its correlation with interleukin-6 and C-reactive protein	2013	Microparticles (MPs) are vesicles released from activated or apoptotic cells. MP derive from various cells, most notably platelets, but also leucocytes, lymphocytes, erythrocytes, and endothelial cells. The aim of this study was to investigate endothelial MP (EMP), platelet MP (PMP), lymphocyte MP and monocyte MP and TF-positive MPs (TF+ MPs) in patients with coronary heart disease (CHD), and to …	Y. Z. Cui, L. Jiang, M. Jia, R. Zhang, X. Quan, Q. Du, G. Shen, D. Zhao, X. Sun, W. Xu, H. Huang, L.	.	irrelevant
B163	Cellular immune activation in children with acute dengue virus infections is modulated by apoptosis	2006	Apoptosis is an important modulator of cellular immune responses during systemic viral infections. Peripheral-blood mononuclear cell (PBMC) apoptosis and plasma soluble levels of CD95, a mediator of apoptosis, were determined in sequential samples from children participating in a prospective study of dengue virus (DV) infections. During the period of defervescence, levels of PBMC apoptosis were h…	K. S. E. Myint, T. P. Mongkolsirichaikul, D. Manomuth, C. Kalayanarooj, S. Vaughn, D. W. Nisalak, A. Green, S. Rothman, A. L. Ennis, F. A. Libraty, D. H.	.	inappropriate content	no severe cases		.	m163	Circulating microparticles in severe preeclampsia	2012	The present study aimed to evaluate microparticles (MPs) from different sources in women with severe preeclampsia (PE) compared with normotensive pregnant women and non-pregnant women. This case-control study evaluated 28 pregnant women with severe PE, 30 normotensive pregnant women, and 29 non-pregnant women. MPs from neutrophils, endothelial cells, monocytes, platelets, leukocytes, erythrocytes…	F. K. C. Marques, F. M. Filho, O. A. Carvalho, A. T. Dusse, L. M. Gomes, K. B.	.	irrelevant
B164	Cerebrospinal-fluid test for new-variant			R. G. Will, M. Zeidler, P. Brown, M. Harrington and K. H. Lee	.	error	error		.	m164	Circulating microparticles: Simply a research tool or a candidate clinical meaningful biomarker?	2018		E. T. Oikonomou, D.	.	publication type	editorial
B165	Changes in Levels of Anti-Dengue Virus IgG Subclasses in Patients With Disease of Varying Severity	1993	Extensive complement activation precedes onset of shock in dengue patients and complement "split products" C3a and C5a could be responsible, directly or indirectly, for the increased vascular permeability and disseminated intravascular coagulation which characterises dengue haemorrhagic fever (DHF) dengue shock syndrome (DSS). As IgG subclasses vary in their capacity to activate the classical com…	S. A. Thein, J. Myint, T. T. Shwe, T. N. Saw, T. T. Zaw, A.	.	inappropriate content	no markers		.	m165	Circulating pathogen-associated molecular pattern - binding proteins and High Mobility Group Box protein 1 in nascent metabolic syndrome: implications for cellular Toll-like receptor activity	2014	OBJECTIVE: The Metabolic Syndrome, (MetS) a global epidemic, is a state of low grade chronic inflammation and confers an increased risk for diabetes and CVD. We have previously reported increased activity of the pathogen recognition receptors, Toll-like receptors (TLRs), TLR2 and TLR4 in MetS. We hypothesized that increased TLR activity in MetS is due in part to increased levels of circulating PA…	I. R. Jialal, U. Adams-Huet, B. Kaur, H.	.	irrelevant	Diabetes and CVD
B166	Changes in the plasma lipid profile as a potential predictor of clinical outcome in dengue hemorrhagic fever	2002	In 50 consecutive children admitted to the intensive care unit with the clinical diagnosis of dengue hemorrhagic fever (DHF)/dengue shock syndrome (grade III or IV), 20 patients with mild DHF (grade I or II), and 20 healthy control patients, the plasma lipid profile was measured. Levels of total plasma cholesterol, high-density lipoprotein, and low-density lipoprotein were significantly decreased…	E. C. S. van Gorp, C. Mairuhu, A. T. Dolmans, W. M. van Der Ven, J. Demacker, P. N. van Der Meer, J. W.	.	time	unclear time		.	m166	Circulating platelet and erythrocyte microparticles in young children and adolescents with sickle cell disease: Relation to cardiovascular complications	2013	Sickle cell disease (SCD) is characterized by a complex vasculopathy, consisting of endothelial dysfunction and increased arterial stiffness, with a global effect on cardiovascular function. The hypercoagulable state may result from chronic hemolysis and circulating cell-derived microparticles (MPs) originating mainly from activated platelets and erythrocytes. We measured the levels of platelet a…	A. A. A. Tantawy, A. A. Ismail, E. A. Habeeb, N. M. Farouk, A.	.	irrelevant
B167	Changing haematological parameters in dengue viral infections	2013	BACKGROUND: Dengue Fever is the most common arboviral disease in the world, and presents cyclically in tropical and subtropical regions of the world. The four serotypes of dengue virus, 1, 2, 3, and 4, form an antigenic subgroup of the flaviviruses (Group B arboviruses). Transmission to humans of any of these serotypes initiates a spectrum of host responses, from in apparent to severe and sometim…	T. M. Jameel, K. Mujtaba, G. Choudhry, N. Afzal, N. Paul, R. F.	.	time	time		.	m167	Circulating selectins, intercellular adhesion molecule-1, and vascular cell adhesion molecule-1 in hyperthyroidism	1995	Serum concentrations of soluble intercellular adhesion molecule-1 (sICAM-1), soluble vascular cell adhesion molecule-1 (sVCAM-1), soluble E-selectin (sE-selectin), soluble P-selectin, and soluble L-selectin (sL-selectin), tumor necrosis factor-alpha, and interleukin-6 were measured in patients with Graves' disease (GD) (n = 33), in patients with toxic nodular goiter (n = 34), and in a group of he…	C. M. Wenisch, D. Gessl, A. Graninger, W.	.	irrelevant
B168	Characterisation of lymphocyte response and cytokine patterns in patients with dengue fever	2001	It is believed that the pathogenesis of dengue is generated by a deregulation of the immunological response. Dengue virus-infected monocytes/macrophages are likely to secrete monokines, which play a role in clinical features observed in patients with dengue haemorrhagic fever or dengue shock syndrome. This is a report on a study on 45 individuals presenting clinical and laboratory characteristics…	E. L. Z. Azeredo, S. M. Santiago, M. A. Gouvea, A. S. Santana, A. A. Neves-Souza, P. C. Nogueira, R. M. Miagostovich, M. P. Kubelka, C. F.	.	inappropriate comparison	no comparison		.	m168	Circulating vascular cell adhesion molecule-1 is associated with cerebral blood flow dysregulation, mobility impairment, and falls in older adults	2015	Soluble vascular cell adhesion molecule-1 (sVCAM-1) is associated with hypertension, vascular inflammation, and systemic endothelial dysfunction. We evaluated whether elevated plasma sVCAM-1 is associated with impaired cerebrovascular function and mobility impairments in elderly people. We studied the cross-sectional relationships between plasma sVCAM-1 level, gait speed, and cerebrovascular hemo…	A. E. W. Tchalla, G. A. Travison, T. G. Gagnon, M. Iloputaife, I. Dantoine, T. Sorond, F. A. Lipsitz, L. A.	.	irrelevant
B169	Characteristics of children hospitalized with dengue fever in an outbreak in Rio de Janeiro, Brazil	2011	During a dengue epidemic in Rio de Janeiro in 2007-2008 the Instituto de Puericultura e Pediatria Martagao Gesteira Hospital was a reference for admitted children. The World Health Organization (WHO) considered several manifestations as warning signs of severe dengue This is a retrospective cohort study of all children admitted with dengue fever. Clinical variables considered warning signs by WHO…	D. S. A. Giraldo, C. Perisse, A. R. March Mde, F. Souza, A. P. Mendes, A. Bonfim, M. Hofer, C. B.	.	time	unclear time		.	m169	Circulation of Dengue virus-1 (DENV-1) serotype in Delhi, during 2010-11 after Dengue virus-3 (DENV-3) predominance: a single centre hospital-based study	2012	BACKGROUND: Delhi, a city in north India, has so far witnessed several reported outbreaks of dengue. Dengue in Delhi from being epidemic is slowly changing towards being endemic and hyper-endemic. Circulating type of the virus is also changing over the years. In the absence of an effective vaccine, dengue prevention to a major extent relies on virological surveillance, and development of effectiv…	E. M. Gupta, S. Bajpai, M. Choudhary, A. Singh, G.	.	irrelevant	epidemiology
B170	Characteristics of dengue fever in a large public hospital, Jeddah, Saudi Arabia	2007	Dengue fever is a mosquito-transmitted disease caused by any of four closely related virus serotypes (DEN-1, DEN-2, DEN-3, and DEN-4) of the genus Flavivirus. Infection with one of these serotypes provides lifelong immunity to the infecting serotype only. Therefore, persons can acquire a second dengue infection from a different serotype, and second infections place them at greater risk for dengue…		.	inappropriate content	epidemiology		.	m170	Circulation of single serotype of Dengue Virus (DENV-3) in New Delhi, India during 2016: A change in the epidemiological trend	2019	BACKGROUND: Dengue is a rapidly emerging arthropod borne viral infection affecting tropical and sub-tropical regions of the world. Dengue is an acute febrile illness but sometimes causes more fatal complications like dengue haemorrhagic fever (DHF) and dengue shock syndrome (DSS). Delhi, the capital of India has become hyper endemic for dengue virus because all the four serotypes are circulating …	N. I. Parveen, A. Tazeen, A. Hisamuddin, M. Abdullah, M. Naqvi, I. H. Faizan, M. I. Gulyani, D. Ahmed, A. Parveen, S.	.	irrelevant	epidemiology
B171	Characteristics of dengue virus-infected peripheral blood mononuclear cell death that correlates with the severity of illness	2009	The pathogenic mechanism of the severe form of dengue is complicated. Recent reports indicate that apoptotic death of various tissues or organs may be associated with vascular leakage, and ultimately leads to the death of DENV-infected patients. In the present study, we provide additional evidence supporting the detrimental role of apoptosis in DENV infection. A comparison of the rate of apoptosi…	Y. M. Jaiyen, P. Kalayanarooj, S. Pulmanausahakul, R. Ubol, S.	.	time	unclear time: the definition of day 1 is quite dubious and elusive		.	m171	CLEC5A is critical for dengue virus-induced inflammasome activation in human macrophages	2013	Persistent high fever is one of the most typical clinical symptoms in dengue virus (DV)-infected patients. However, the source of endogenous pyrogen (eg, IL-1beta) and the signaling cascade leading to the activation of inflammasome and caspase-1, which are essential for IL-1beta and IL-18 secretion, during dengue infection have not been elucidated yet. Macrophages can be polarized into distinct p…	M. F. C. Wu, S. T. Yang, A. H. Lin, W. W. Lin, Y. L. Chen, N. J. Tsai, I. S. Li, L. Hsieh, S. L.	.	irrelevant	in vitro
B172	Characterization of atypical lymphocytes and immunophenotypes of lymphocytes in patients with dengue virus infection	2007	To characterize the immunophenotypes of lymphocytes in patients with dengue infection, we performed flow cytometric analysis of peripheral blood mononuclear cells collected from 49 dengue hemorrhagic fever (DHF), 25 dengue fever (DF), and 26 dengue-like syndrome (DLS) cases. The mean total atypical lymphocytes in DHF (916.1 +/- 685.6 cells/microl) and DF (876.2 +/- 801.9 cells/microl) were higher…	W. V. Jampangern, K. Jittmittraphap, A. Worapongpaiboon, S. Limkittikul, K. Chuansumrit, A. Tarunotai, U. Chongsa-nguan, M.	.	combined classification	DF vs DHF		.	m172	[Clinical and epidemiological characteristic of dengue]	2007	OBJECTIVE: To describe the clinical and epidemiological characteristics of dengue fever (DF) and dengue hemorrhagic fever (DHF). MATERIAL AND METHODS: A cross-sectional study was conducted in the Hospital General de Culiacan Dr. Bernardo J. Gastelum and the Hospital General de Zona 28 of IMSS from September to November 2003, with patients having dengue diagnosis, which was classified according to…	J. S.-V. Murillo-Llanes, H. Flores-Flores, P. Peraza-Garay, F.	.	irrelevant
B173	Characterization of dengue cases among patients with an acute illness, Central Department, Paraguay		Background. In 2018, Paraguay experienced a large dengue virus (DENV) outbreak. The primary objective of this study was to characterize dengue cases in the Central Department, where the majority of cases occur, and identify factors associated with DENV infection. Methods. Patients were enrolled from January-May 2018 if they presented with a suspected arboviral illness. Acute-phase specimens (<= 8…	A. C. Rojas, F. Cantero, C. Stittleburg, V. Lopez, S. Bernal, C. Acosta, F. E. G. Mendoza, L. Pinsky, B. A. de Guillen, I. A. Paez, M. Waggoner, J.	.	inappropriate comparison	dengue vs non dengue		.	m173	Clinical and oral implications of dengue Fever: a review	2015	Dengue is a viral infection with fatal potential complications. It is also called as break-bone fever. Worldwide dengue infection is the most common mosquito-borne viral disease. It is caused by vector Aedesa egypti and represents a major public health issue in more than 100 tropical countries. The word dengue is obtained from Swahili phrase Ka-dinga pepo meaning "cramplikeseizure." Dengue viral …	G. V. Roopashri, M. R. David, M. P. Baig, M. Navneetham, A. Venkataraghavan, K.	.	publication type
B174	Characterization of dengue shock syndrome in pediatric patients in El Salvador	2011		G. M. E. Maron, G. A. Hidalgo, E. M. Clara, A. W. Minniear, T. D. Martinez, E. Pleites, E. B.	.	inappropriate comparison	only shock		.	m174	Clinical and virological features of Dengue in Vietnamese infants	2010	BACKGROUND: Infants account for a small proportion of the overall dengue case burden in endemic countries but can be clinically more difficult to manage. The clinical and laboratory features in infants with dengue have not been extensively characterised. METHODOLOGY/PRINCIPAL FINDINGS: This prospective, cross-sectional descriptive study of infants hospitalized with dengue was conducted in Vietnam…	T. N. A. Chau, K. L. Lien le, B. Hung, N. T. Hieu, L. T. Tuan, N. M. Thuy, T. T. Phuong le, T. Tham, N. T. Lanh, M. N. Farrar, J. J. Whitehead, S. S. Simmons, C. P.	.	irrelevant
B175	Characterization of Dengue Virus Infections Among Febrile Children Clinically Diagnosed With a Non-Dengue Illness, Managua, Nicaragua	2017	Background: We sought to characterize dengue virus (DENV) infections among febrile children enrolled in a pediatric cohort study who were clinically diagnosed with a non-dengue illness ("C cases"). Methods: DENV infections were detected and viral load quantitated by real-time reverse transcription-polymerase chain reaction in C cases presenting between January 2007 and January 2013. Results: One …	J. J. G. Waggoner, L. Mohamed-Hadley, A. Balmaseda, A. Soda, K. J. Abeynayake, J. Sahoo, M. K. Liu, Y. Kuan, G. Harris, E. Pinsky, B. A.	.	inappropriate comparison	no comparison		.	m175	Clinical diagnosis and assessment of severity of confirmed dengue infections in Vietnamese children: is the world health organization classification system helpful?	2004	Classification of dengue using the current World Health Organization (WHO) system is not straightforward. In a large prospective study of pediatric dengue, no clinical or basic laboratory parameters clearly differentiated between children with and without dengue, although petechiae and hepatomegaly were independently associated with the diagnosis. Among the 712 dengue-infected children there was …	C. X. N. Phuong, N. T. Kneen, R. Thuy, P. T. van Thien, C. Nga, N. T. Thuy, T. T. Solomon, T. Stepniewska, K. Wills, B.	.	publication type
B176	Characterization of dengue virus infections in a sample of patients suggests unique clinical, immunological, and virological profiles that impact on the diagnosis of dengue and dengue hemorrhagic fever	2016	Dengue virus (DENV) infections are increasing with respect to incidence and severity in the Central Province of Sri Lanka. The objective of this study was to define the clinical, immunological, and virological profiles of patients admitted to the General Hospital, Kandy with clinically apparent dengue. Demographic, clinical, hematological parameters, liver enzymes (ALT and AST), and blood samples…	T. W. Senaratne, H. Alahakoon, D. G. Gunawardane, N. Carr, J. Noordeen, F.	.	combined classification	DF/VF DHF/DSS		.	m176	Clinical evaluation of proinflammatory cytokine inhibitors (sTNFR I, sTNFR II, IL-1 ra), anti-inflammatory cytokines (IL-10, IL-13) and activation of neutrophils after burn-induced inflammation	2008	The study was aimed at evaluating the involvement of sTNFR I, sTNFR II, IL-1 ra, IL-10, IL-13 and reactive oxygen species (ROS) in systemic inflammatory response syndrome (SIRS) development in severely burned children and at assessing the prognostic value of the immunological markers studied. The study comprised 37 patients (17 burned children and 20 controls). Serum levels of the markers determi…	J. P. C.-S. Sikora, D. Andrzejewska, E. Chrul, S. Polakowska, E. Wysocka, A. Sikora, A.	.	irrelevant
B177	Characterization of early host responses in adults with dengue disease	2011	BACKGROUND: While dengue-elicited early and transient host responses preceding defervescence could shape the disease outcome and reveal mechanisms of the disease pathogenesis, assessment of these responses are difficult as patients rarely seek healthcare during the first days of benign fever and thus data are lacking. METHODS: In this study, focusing on early recruitment, we performed whole-blood…	T. L. Tolfvenstam, A. Schreiber, M. J. Ling, L. Chow, A. Ooi, E. E. Hibberd, M. L.	.	combined classification	classification		.	m177	Clinical features, complications and atypical manifestations of children with severe forms of dengue hemorrhagic fever in South India	2006	OBJECTIVE: To review clinical features and outcome of children with severe forms of dengue hemorrhagic fever (DHF) presenting to a pediatric intensive care unit (PICU) with particular focus on clinical presentation and outcome. METHODS: Retrospective chart review of patients admitted to the Pediatric Intensive Care Unit (PICU) of a referral children's hospital in South India with DHF over 1.5 yea…	S. R. R. Kamath, S.	.	irrelevant	no time mentioned
B178	Characterization of in Vivo T Cell Activation during Acute Dengue Illness	2017	Several studies suggest that T cells play an important role in both protection against dengue virus (DENV) infection and pathogenesis of dengue disease. What remains unclear is the relationship between the responses of T cell subsets to primary or secondary DENV infection and disease severity. In addition, the role of peripheral T follicular helper (pTfh) cells during acute DENV infection has not…	K. S. Haltaufderhyde, A. Green, S. Macareo, L. Mathew, A. Rothman, A.	.	abstract only	letters sent, no respond		.	m178	Clinical features, serum interleukin-6, and interferon-gamma levels of 34 turkish patients with hepatoportal sclerosis	2007	Hepatoportal sclerosis (HPS) is a clinical disorder of obscure pathogenesis with a variable clinical profile. The aim of the study was to summarize the clinical features of Turkish patients with HPS and to measure the serum levels of interleukin (IL)-6 and interferon (IFN)-gamma to determine the T helper cell profile in the pathogenesis. The study was conducted on 34 HPS patients (17 men, 17 wome…	A. S. K. Koksal, S. Ibis, M. Balci, M. Cicek, B. Sasmaz, N. Sahin, B.	.	irrelevant	cirrhosis
B179	Characterization of the 2013 dengue epidemic in Myanmar with dengue virus 1 as the dominant serotype	2016	In 2013 in Myanmar, dengue epidemic occurred with 20,255 cases including 84 deaths. This study aimed to determine the serological and molecular characteristics of dengue virus (DENV) infection among children with clinical diagnosis of dengue hemorrhagic fever (DHF) or dengue shock syndrome (DSS) during this period. Single acute serum samples were collected from 300 children in Mandalay Children H…	M. M. K. Ngwe Tun, A. K. Makki, N. Muthugala, R. Nabeshima, T. Inoue, S. Hayasaka, D. Moi, M. L. Buerano, C. C. Thwe, S. M. Thant, K. Z. Morita, K.	.	inappropriate comparison	no comparison		.	m179	Clinical significance of preoperative serum high density lipoprotein cholesterol levels in soft tissue sarcoma	2015	The prognostic value of lipid profile remains unclear in soft tissue sarcoma. The aim of the present study was to validate the prognostic value of preoperative plasma lipid profile (high density lipoprotein-cholesterol [HDL-C], low density lipoprotein-cholesterol [LDL-C], cholesterol, and triglycerides) levels on disease-free survival (DFS) and overall survival (OS) in soft tissue sarcoma (STS) p…	Y. J. Que, F. Liu, L. Li, Y. Chen, Y. Qiu, H. Zhou, Z. Zhang, X.	.	irrelevant	sarcoma
B180	Characterization of the dengue outbreak in Nuevo Leon state, Mexico, 2010	2015	We studied serotypes circulating dengue virus (DENV) cases, entomological Breteau index, rain-fall index and epidemiology of groups affected during the 2010 outbreak in Nuevo Leon, Mexico. From 2,271 positive cases, 94% were dengue classic and 6% dengue hemorrhagic fever; DENV1 was mainly isolated (99%) (Central-American lineage of American-African-genotype). We found correlation between two envi…	D. G.-H. Leduc-Galindo, U. Ramos-Jimenez, J. Garcia-Luna, S. Arellanos-Soto, D. Mendoza-Tavera, N. Tavitas-Aguilar, I. Garcia-Garcia, E. Galindo-Galindo, E. Villarreal-Perez, J. Fernandez-Salas, I. Santiago, G. A. Munoz-Jordan, J. Rivas-Estilla, A. M.	.	inappropriate comparison	no comparison		.	m180	[Clinical study of serum lipopolysaccharide-binding protein and soluble CD14 in severe sepsis patients]	2006	OBJECTIVE: To investigate the changes in serum lipopolysaccharide binding protein (LBP) and soluble CD14 (sCD14) levels in severe sepsis patients, and their relationship with severity and prognosis of patients. METHODS: Serum concentration of LBP and sCD14 were measured by enzyme linked immuno adsorbent assay (ELISA) at different periods after the onset of severe sepsis in 41 patients. Serum conc…	Y. T. D. Zhang, G. J. Fang, Q.	.	irrelevant	sepsis
B181	Characterization of type I interferon responses in dengue and severe dengue in children in Paraguay	2017	BACKGROUND: Infection with dengue virus (DENV) produces a wide spectrum of clinical illness ranging from asymptomatic infection to mild febrile illness, and to severe forms of the disease. Type I interferons (IFNs) represent an initial and essential host defense response against viruses. DENV has been reported to trigger a robust type I IFN response; however, IFN-alpha/beta profile in the progres…	L. B. B. Talarico, A. B. Amarilla, S. Lovera, D. Vazquez, C. Chamorro, G. Acosta, P. L. Ferretti, A. Caballero, M. T. Arbo, A. Polack, F. P.	.	time	acute 2-7 days		.	m181	Clinicians' diagnostic practice of dengue infections	2007	BACKGROUND: Difficulties in the classification of dengue infection have been documented. Such difficulties could be due to the low awareness of the World Health Organization diagnostic guidelines among clinicians. OBJECTIVE: To study the diagnostic practices of clinicians in classifying patients as dengue fever (DF) or dengue haemorrhagic fever (DHF)/dengue shock syndrome (DSS) at the time of dis…	C. F. L. Ng, L. C. Ismail, N. A. Tan, L. H. Tan, C. P.	.	irrelevant
B182	Chest radiographic presentation in patients with dengue hemorrhagic Fever	2007	There has been no previously reported case series study regarding chest radiographic (CXR) presentations in dengue hemorrhagic fever (DHF) patients. We retrospectively studied 363 DHF patients from June to December 2002 in southern Taiwan, and a total of 468 CXRs were obtained and reviewed. More than 50% of these showed abnormalities after the 3rd day, with infiltration only and small pleural eff…	C. C. W. Wang, C. C. Liu, J. W. Lin, A. S. Liu, S. F. Chung, Y. H. Su, M. C. Lee, I. K. Lin, M. C.	.	inappropriate comparison	no comparison		.	m182	Comments on the Study "The Sensitivity, Specificity and Accuracy of Warning Signs in Predicting Severe Dengue, the Severe Dengue Prevalence and Its Associated Factors"	2019	Comments were made on the article "The Sensitivity, Specificity and Accuracy of Warning Signs in Predicting Severe Dengue, the Severe Dengue Prevalence and Its Associated Factors" found in the journal "International Journal of Environmental Research and Public Health" based on the CASP Checklist's guide for the assessment of diagnostic tests.	G. E.-F. Poletti-Jabbour, N.	.	publication type
B183	Chymase Level Is a Predictive Biomarker of Dengue Hemorrhagic Fever in Pediatric and Adult Patients	2017	Background: Most patients with dengue experience mild disease, dengue fever (DF), while few develop the life-threatening diseases dengue hemorrhagic fever (DHF) or dengue shock syndrome (DSS). No laboratory tests predict DHF or DSS. We evaluated whether the serum chymase level can predict DHF or DSS in adult and pediatric patients and the influence of preexisting conditions (PECs) on chymase leve…	H. R. Tissera, A. P. S. Leong, W. Y. Pike, B. L. Warkentien, T. E. Farouk, F. S. Syenina, A. Eong Ooi, E. Gubler, D. J. Wilder-Smith, A. St John, A. L.	.	combined classification	combination of DHF and DSS		.	m183	A comparative study of clinical features between monotypic and dual infection cases with Chikungunya virus and dengue virus in West Bengal, India	2012	Chikungunya virus (CHIKV) and dengue virus (DENV) are circulating individually in the state of West Bengal, India. However, after 1965 the dual-infection caused by both viruses had not been recorded until 2010. In 2010, an investigation of the febrile cases was carried out to confirm the involvement of both viruses simultaneously. A total of 550 blood samples were tested for the detection of immu…	D. S. Taraphdar, A. Mukhopadhyay, B. B. Chatterjee, S.	.	irrelevant
B184	Circulating cytokines and chemokines associated with plasma leakage and hepatic dysfunction in Brazilian children with dengue fever	2015	Dengue fever is usually a benign acute viral infection transmitted by arthropods but may evolve to severe clinical manifestations such as coagulation and/or hemodynamic disorders, caused mainly by an increase of vascular permeability. Deregulated circulating immunological factors have been associated with severity. In Brazil severe cases appeared in children only recently and we evaluated the pro…	R. A. d. O. Ferreira, S. A. Gandini, M. Ferreira Lda, C. Correa, G. Abiraude, F. M. Reid, M. M. Cruz, O. G. Kubelka, C. F.	.	time	time		.	m184	A comparative study of leptospirosis and dengue in Thai children	2007	BACKGROUND: Leptospirosis is an emerging zoonosis that is often under-recognized in children and commonly confused with dengue in tropical settings. An enhanced ability to distinguish leptospirosis from dengue in children would guide clinicians and public health personnel in the appropriate use of limited healthcare resources. METHODOLOGY/PRINCIPAL FINDINGS: We conducted a prospective, hospital-b…	D. H. M. Libraty, K. S. Murray, C. K. Gibbons, R. V. Mammen, M. P. Endy, T. P. Li, W. Vaughn, D. W. Nisalak, A. Kalayanarooj, S. Hospenthal, D. R. Green, S. Rothman, A. L. Ennis, F. A.	.	irrelevant	leptospirosis vs DF
B185	Circulating immune complexes in serum from patients with dengue haemorrhagic fever	1979	Circulating immune complexes were detectable in 80% of serum from patients with dengue haemorrhagic fever. The immune complexes were detected for the first time on day two after the onset of the fever. The amount of complexes reached the maximum value on day 4 or 5 after onset, or when the patients developed shock or subsidence of fever, after which the complexes decreased in number. The number o…	W. B. Ruangjirachuporn, S. Nimmanitya, S.	.	time	late sampling		.	m185	Comparing the usefulness of the 1997 and 2009 WHO dengue case classification: a systematic literature review	2014	The 1997 and 2009 WHO dengue case classifications were compared in a systematic review with 12 eligible studies (4 prospective). Ten expert opinion articles were used for discussion. For the 2009 WHO classification studies show: when determining severe dengue sensitivity ranges between 59-98% (88%/98%: prospective studies), specificity between 41-99% (99%: prospective study) - comparing the 1997 …	O. J. Horstick, T. Martinez, E. Kroeger, A. See, L. L. C. Farrar, J. Ranzinger, S. R.	.	publication type
B186	Circulating levels of soluble MICB in infants with symptomatic primary dengue virus infections	2014	Dengue is the most prevalent arthropod-borne viral illness in humans. A MHC class I polypeptide-related sequence B (MICB) single nucleotide polymorphism (SNP) was previously associated with symptomatic dengue compared to non-dengue causes of acute febrile illnesses in infants. We measured circulating levels of soluble (s)MICB in the sera of infants with symptomatic primary dengue virus infections…	D. H. Z. Libraty, L. Obcena, A. Brion, J. D. Capeding, R. Z.	.	inappropriate comparison	no comparison		.	m186	Comparison and critical appraisal of dengue clinical guidelines and their use in Asia and Latin America	2009	The World Health Organization (WHO) dengue classification scheme for dengue fever (DF) and dengue haemorrhagic fever (DHF)/dengue shock syndrome (DSS) has been adopted as the standard for diagnosis, clinical management and reporting. In recent years, difficulties in applying the WHO case classification have been reported in several countries. A multicenter study was carried out in Asia and Latin …	R. M. Santamaria, E. Kratochwill, S. Soria, C. Tan, L. H. Nunez, A. Dimaano, E. Villegas, E. Bendezu, H. Kroeger, A. Castelobranco, I. Siqueira, J. B. Jaenisch, T. Horstick, O. Lum, L. C.	.	irrelevant
B187	Circulating levels of tumour necrosis factor-alpha & interferon-gamma in patients with dengue & dengue haemorrhagic fever during an outbreak	2006	BACKGROUND & OBJECTIVE: Dengue haemorrhagic fever (DHF) is a severe illness caused by dengue viruses, the pathogenesis of which is not fully understood. Immune enhancement caused by cytokines, interferon and activated complement system is one of the hypotheses proposed to explain the haemorrhagic form of disease. This study was undertaken to investigate the role of pro-inflammatory cytokines tumo…	A. K. Chakravarti, R.	.	inappropriate comparison	no severe cases		.	m187	Comparison between the traditional (1997) and revised (2009) WHO classifications of dengue disease: a retrospective study of 30 670 patients	2018	OBJECTIVE: To compare WHO's traditional (1997) and revised (2009) guidelines for dengue classification, using a large sample of patients of all ages with varying clinical conditions from a dengue-endemic area in Brazil. METHODS: We compared 30 670 laboratory-confirmed dengue cases (1998-2012) using both WHO's dengue classification guidelines. Stereotype ordinal logistic regressions were used to a…	N. S. U. da Silva, E. A. Verro, A. T. Nogueira, M. L.	.	irrelevant
B188	Circulating levels of tumour necrosis factor-alpha & interferon-gamma in patients with dengue & dengue haernorrhagic fever during an outbreak	2018	Background & objectives: Dengue haemorrhagic fever (DHF) is a severe illness caused by dengue viruses, the pathogenesis of which is not fully understood. Immune enhancement caused by cytokines, interferon and activated complement system is one of the hypotheses proposed to explain the haemorrhagic form of disease. This study was undertaken to investigate the role of pro-inflammatory cytokines tum…	A. K. Chakravarti, R.	.	duplicate	duplicate		.	m188	Comparison of clinical tools for dengue diagnosis in a pediatric population-based cohort	2019	BACKGROUND: We aimed to estimate and compare the ability of clinical tools for dengue diagnosis in a pediatric population. METHODS: We prospectively evaluated episodes of acute febrile syndrome identified during the follow-up of a population-based cohort of children and adolescents residing in a dengue endemic city. We estimated the area under the receiver operating characteristic curve (AU-ROC) …	F. A. F. Diaz-Quijano, G. M. Waldman, E. A. Figueiredo, W. M. Cardoso, M. R. A. Campos, S. R. C. Costa, A. A. Pannuti, C. S. Luna, E. J. A.	.	other
B189	Classification of dengue fever patients based on gene expression data using support vector machines	2010	BACKGROUND: Symptomatic infection by dengue virus (DENV) can range from dengue fever (DF) to dengue haemorrhagic fever (DHF), however, the determinants of DF or DHF progression are not completely understood. It is hypothesised that host innate immune response factors are involved in modulating the disease outcome and the expression levels of genes involved in this response could be used as early …	A. L. W. Gomes, L. J. Khan, A. M. Gil, L. H. Marques, E. T., Jr. Calzavara-Silva, C. E. Tan, T. W.	.	inappropriate comparison	no severe cases		.	m189	Comparison of dengue infection in human mononuclear leukocytes with mosquito C6/36 and mammalian Vero cells using flow cytometry to detect virus antigen	2000	Fluorescent activated cell sorter (FACS) analysis is useful for the detection of cellular surface antigens and intracellular proteins. We used this methodology in order to detect and quantify dengue antigens in highly susceptible cells such as clone C6/36 (Aedes albopictus) and Vero cells (green monkey kidney). Additionally, we analyzed the infection in vitro of human peripheral blood mononuclear…	F. F. S. Sydow, M. A. Neves-Souza, P. C. Cerqueira, D. I. Gouvea, A. S. Lavatori, M. F. Bertho, A. L. Kubelka, C. F.	.	other
B190	Classification of dengue illness based on readily available laboratory data	.		Potts JA, Thomas SJ, Srikiatkhachorn A, Supradish PO, Li W, Nisalak A, Nimmannitya S, et al	.	inappropriate comparison	severe vs other febrile infections		.	m190	Comparison of dengue virus antigens in sera and peripheral blood mononuclear cells from dengue infected patients	1997	The presence of dengue virus antigens in acute sera and peripheral blood mononuclear cells (PBMC) from dengue infected patients were determined by a biotin-streptavidin enzyme-linked immunosorbent assay (BS-ELISA). The frequency of the antigens detected in PBMC was higher than that in sera (53.8% vs 18.9%). In comparison with sera, the detection rate in PBMC was greater than six times: 7 cases we…	L. M. Kittigul, N. Sujirarat, D. Kittigul, C. Vasanavat, S.	.	other
B191	Clinical and biochemical profile of dengue haemorrhagic fever in children in Delhi	2002	Plasma leakage in dengue hemorrhagic fever (DHF) is associated with elevated plasma levels of cytokines. To define further the contribution of immune activation to DHF and the source of cytokines, we analyzed the production of cytokines in peripheral blood mononuclear cells (PBMC) obtained from children with dengue, using RT-PCR and immunostaining. Tumor necrosis factor-alpha (TNF-alpha) and TNF-…	S. J. M. Gagnon, M. Kurane, I. Green, S. Vaughn, D. W. Kalayanarooj, S. Suntayakorn, S. Ennis, F. A. Rothman, A. L.	.	inappropriate comparison	no severe cases		.	m191	A comparison of high-mobility group-box 1 protein, lipopolysaccharide-binding protein and procalcitonin in severe community-acquired infections and bacteraemia: a prospective study	2007	INTRODUCTION: High-mobility group box-1 protein (HMGB1) has been known as a chromosomal protein for many years. HMGB1 has recently been shown to be a proinflammatory cytokine with a role in the immunopathogenesis of sepsis. Lipopolysaccharide-binding protein (LBP) has a central role in the innate immune response when the host is challenged by bacterial pathogens. Procalcitonin (PCT) has been sugg…	S. K. Gaini, O. G. Moller, H. J. Pedersen, C. Pedersen, S. S.	.	irrelevant
B192	Clinical and epidemiologic characteristics associated with dengue during and outside the 2016 outbreak identified in health facility-based surveillance in Ouagadougou, Burkina Faso	2016	Background In Africa, the magnitude of dengue virus (DENV) transmission is largely unknown. In Burkina Faso, several outbreaks have been reported and data are often based on findings from outbreak investigations. Methods To better understand dengue epidemiology and clinical characteristics in Burkina Faso, a fever surveillance study was conducted among patients aged 1–55 years, who presented with…	J. K. S. Lim, Y. Carabali, M. Barro, A. Dahourou, D. L. Lee, K. S. Nikiema, T. Namkung, S. Lee, J. S. Shin, M. Y. Bonnet, E. Kagone, T. Kaba, L. Edwards, T. Somé, P. A. Yang, J. S. Alexander, N. Yoon, I. K. Ridde, V.	.	inappropriate comparison	no severe cases		.	m192	Comparison of serum and cell-specific cytokines in humans	2001	Cytokines function at the cellular, microenvironmental level, but human cytokine assessment is most commonly done at the macro level, by measuring serum cytokines. The relationships between serum and cellular cytokines, if there are any, are undefined. In a study of hospitalized patients in Malawi, we compared cytometrically assessed, cell-specific cytokine data to serum interleukin 2 (IL-2), IL-…	J. A. Jason, L. K. Nwanyanwu, O. C. Byrd, M. G. Kazembe, P. N. Dobbie, H. Jarvis, W. R.	.	irrelevant
B193	Clinical and hematological parameters that differentiate dengue versus other febrile illnesses in Venezuela	2014	Dengue is the most important vector-borne viral disease worldwide. Dengue can be asymptomatic or present a wide range of manifestations from mild dengue fever to more severe disease. To date, there are no vaccines or antiviral treatments for dengue. At the early stage of the disease, general signs and symptoms of dengue can be confused with other febrile illness (OFI) and a late dengue diagnosis …	A. V.-S. Tami, Z. I. Vincenti, M. F. Lizarazo, E. F. Sierra, G. M. Burgerhof, H. Triana, P. Guzman, D. Delgado, Y. Tortolero, M. Liendo, I. Camacho, D. De Quintana, M. C. Guerra, E. Aguero, M. J. Wilschut, J. C.	.	inappropriate comparison	excluded, compare between dengue vs OFIs		.	m193	Comparison of the Hemagglutination Inhibition Test and IgG ELISA in Categorizing Primary and Secondary Dengue Infections Based on the Plaque Reduction Neutralization Test	2016	Secondary dengue infection by heterotypic serotypes is associated with severe manifestations of disease, that is, dengue hemorrhagic fever (DHF) and dengue shock syndrome (DSS). The World Health Organization (WHO) has recommended criteria based on the hemagglutination inhibition (HI) test to distinguish between primary and secondary dengue infections. Since the HI test has practical limitations a…	N. S. Lukman, G. Kosasih, H. Susanto, N. H. Parwati, I. Fitri, S. Alisjahbana, B. Widjaja, S. Williams, M.	.	irrelevant	test accuracy
B194	Clinical and Hematological Profile of Patients with Dengue Fever at a Tertiary Care Hospital - An Observational Study	2018	Background: Dengue is a major health issue with seasonal rise in dengue fever cases imposing an additional burden on hospitals, necessitating bolstering of services in the emergency department, laboratory with creation of additional dengue fever wards. Objectives: To study the clinical and hematological profile of dengue fever cases presenting to a hospital. Methods: Patients with fever and other…	K. T. Tewari, V. V. Mehta, R.	.	time	time		.	m194	Comparison of three fluid solutions for resuscitation in dengue shock syndrome	2005	BACKGROUND: Dengue shock syndrome is characterized by severe vascular leakage and disordered hemostasis and progresses to death in 1 to 5 percent of cases. Although volume replacement is recognized as the critical therapeutic intervention, World Health Organization management guidelines remain empirical rather than evidence-based. METHODS: We performed a double-blind, randomized comparison of thr…	B. A. N. Wills, M. D. Ha, T. L. Dong, T. H. Tran, T. N. Le, T. T. Tran, V. D. Nguyen, T. H. Nguyen, V. C. Stepniewska, K. White, N. J. Farrar, J. J.	.	irrelevant
B195	Clinical and hepatic evaluation in adult dengue patients: a prospective two-month cohort study	2012	INTRODUCTION: To analyze the liver dysfunction and evolution of signs and symptoms in adult dengue patients during a two-month follow-up period. METHODS: A prospective cohort study was conducted in Campos dos Goytacazes, Rio de Janeiro, Brazil, from January to July, 2008. The evolution of laboratory and clinical manifestations of 90 adult dengue patients was evaluated in five scheduled visits wit…	R. K. Tristao-Sa, C. F. Zandonade, E. Zagne, S. M. Rocha Nde, S. Zagne, L. O. Araujo, N. F. Amin, B. Fazoli, F. Souza, L. J. Cruz, O. G. Cunha, R. V. Nascimento, Dd Froes, I. B. Nogueira, R. M.	.	time	time		.	m195	Comparisons of dengue illness classified based on the 1997 and 2009 World Health Organization dengue classification schemes	2013	BACKGROUND/PURPOSE: Dengue cases, traditionally classified as dengue fever (DF) or dengue hemorrhagic fever (DHF) by the World Health Organization (WHO) dengue classification 1997 scheme, are categorized into Group A (without warning signs), Group B [with warning signs (e.g., abdominal pain/vomiting/fluid accumulation/mucosal bleeding/lethargy/liver enlargement/increasing hematocrit with decreasi…	C. Y. L. Tsai, I. K. Lee, C. H. Yang, K. D. Liu, J. W.	.	irrelevant
B196	Clinical and laboratory features that differentiate dengue from other febrile illnesses in an endemic area--Puerto Rico, 2007-2008	2010	Dengue infection can be challenging to diagnose early in the course of infection before severe manifestations develop, but early diagnosis can improve patient outcomes and promote timely public health interventions. We developed age-based predictive models generated from 2 years of data from an enhanced dengue surveillance system in Puerto Rico. These models were internally validated and were abl…	C. J. S. Gregory, L. M. Arguello, D. F. Hunsperger, E. Tomashek, K. M.	.	inappropriate comparison	no severe cases		.	m196	The composition and daily variation of microparticles in whole blood in stable coronary artery disease	2016	INTRODUCTION: The knowledge of circadian variation of microparticles (MPs) in stable coronary artery disease (SCAD) is limited. The aim of this study was to evaluate the daily variation of platelet-, endothelial- and monocyte-derived MPs in whole blood and their tissue factor expression (TF) in SCAD and whether these MPs were related to other endothelial and coagulation markers. MATERIALS AND MET…	C. L. Christersson, B. Siegbahn, A.	.	other	cardicac disease
B197	Clinical and laboratory features that discriminate dengue from other febrile illnesses: a diagnostic accuracy study in Rio de Janeiro, Brazil	2013	BACKGROUND: Dengue is an acute febrile illness caused by an arbovirus that is endemic in more than 100 countries. Early diagnosis and adequate management are critical to reduce mortality. This study aims to identify clinical and hematological features that could be useful to discriminate dengue from other febrile illnesses (OFI) up to the third day of disease. METHODS: We conducted a sectional di…	R. P. P. Daumas, S. R. Oliveira, R. V. Nogueira, R. M. Georg, I. Marzochi, K. B. Brasil, P.	.	inappropriate comparison	no severe cases		.	m197	Compound A, a dissociated glucocorticoid receptor modulator, reduces dengue virus-induced cytokine secretion and dengue virus production	2013	Dengue Virus (DENV) infection is an important mosquito-borne viral disease and its clinical symptoms range from a predominantly febrile disease, dengue fever (DF), to dengue hemorrhagic fever (DHF) and dengue shock syndrome (DSS). Increased levels of cytokines - the so-called 'cytokine storm', contribute to the pathogenesis of DHF/DSS. In this study, we compared the expression of cytokine genes b…	A. K. Suttitheptumrong, S. Panaampon, J. Yasamut, U. Morchang, A. Puttikhunt, C. Noisakran, S. Haegeman, G. Yenchitsomanus, P. T. Limjindaporn, T.	.	irrelevant
B198	Clinical and laboratory observations on patients with primary and secondary dengue type 1 infections with hemorrhagic manifestations in Fiji	2009	An extensive epidemic of dengue type 1 infection with a high incidence of hemorrhagic manifestations occurred on the island of Viti Levu, Fiji beginning early in 1975. Previous dengue outbreaks in this population were such that in 1975 two types of dengue patients were observed, one group of patients experienced primary dengue type 1 infection, whereas another experienced their dengue type 1 infe…	D. T. B. Quek, T. Teoh, S. C.	.	inappropriate content	focus on primary and secondary infection		.	m198	Concurrent infection of dengue fever and hepatitis A infection: A case report	2011		S. A. L. Zaki, V.	.	irrelevant
B199	Clinical and laboratory predictive markers for acute dengue infection	2013	BACKGROUND: Early diagnosis of dengue virus infection during the febrile stage is essential for adjusting appropriate management. This study is to identify the predictive markers of clinical and laboratory findings in the acute stage of dengue infection during a major outbreak of dengue virus type 1 that occurred in southern Taiwan during 2007. A retrospective, hospital-based study was conducted …	T. S. W. Ho, S. M. Lin, Y. S. Liu, C. C.	.	inappropriate comparison	no severe cases		.	m199	Concurrent infections by all four dengue virus serotypes during an outbreak of dengue in 2006 in Delhi, India	2008	BACKGROUND: Co-circulation of multiple dengue virus serotypes has been reported from many parts of the world including India, however concurrent infection with more than one serotype of dengue viruses in the same individual is rarely documented. An outbreak of dengue hemorrhagic fever/dengue shock syndrome (DHF/DSS) occurred in and around Delhi in 2006. This is the first report from India with hi…	P. C. Bharaj, H. S. Pandey, A. Diddi, K. Dar, L. Guleria, R. Kabra, S. K. Broor, S.	.	irrelevant
B200	Clinical and laboratory profile of dengue fever in a North Indian tertiary hospital	2018		M. U. A. Rabbani, M. Zaheer, M. S. Ashraf, M. U.	.	time	late sampling		.	m200	Confirmed adult dengue deaths in Singapore: 5-year multi-center retrospective study	2011	BACKGROUND: Dengue re-emerges in Singapore despite decades of effective vector control; the infection predominantly afflicts adults. Severe dengue not fulfilling dengue hemorrhagic fever (DHF) criteria according to World Health Organization (WHO) 1997 guideline was increasingly reported. A new WHO 2009 guideline emphasized warning signs and a wider range of severe dengue manifestations. We aim to…	Y. S. T. Leo, T. L. Fisher, D. A. Low, J. G. Oh, H. M. Narayanan, R. L. Gan, V. C. Lee, V. J. Lye, D. C.	.	other
B201	Clinical and laboratory profile of dengue infection in children	2006	The present work is a prospective, observational, hospital based study on 100 sero positive cases of dengue infection, admitted to Dhaka Children Hospital, Dhaka, Bangladesh during the period 2000 -2001. The patients were in the age group 8 months to 14 years with a mean age of 8.3 years. The serological tests were performed by rapid strip test. Primary dengue infection (only Ig M positive) was o…	G. S. I. Shah, S. Das, B. K.	.	time	no time mentioned		.	m201	Continued persistence of a single genotype of dengue virus type-3 (DENV-3) in Delhi, India since its re-emergence over the last decade	2010	BACKGROUND/PURPOSE: The re-emergence of an epidemic strain of dengue virus type-3 (DENV-3) in Delhi in 2003 and its persistence in subsequent years marked a changing trend in dengue virus circulation in this part of India. Its evolving phylogeny over the past decade has not been studied in detail as yet. METHODS: Reverse transcription polymerase chain reaction and sequencing of the CprM gene junc…	H. M. Kukreti, V. Chaudhary, A. Rautela, R. S. Kumar, M. Chauhan, S. Bhat, S. Chhabra, M. Bhattacharya, D. Pasha, S. T. Kumar, D. Gomber, S. Lal, S. Rai, A.	.	irrelevant
B202	Clinical and laboratory risk factors of dengue patients admitted in intensive care unit: A matched case-control study	2013	Dengue infection may result in severe clinical manifestations that required intensive care. However, there is limited knowledge on the clinical and laboratory risk factors of these dengue patients during first presentation at hospital. A retrospective hospital-based 1:4 matched case-control study was performed with 27 dengue patients admitted to the intensive care unit (ICU) from year 2004 to 200…	V. J. T. Pang, T. L. Leo, Y. S. Lye, D. C.	.	time	time		.	m202	Contribution of high plasma triglycerides and low high-density lipoprotein cholesterol to residual risk of coronary heart disease after establishment of low-density lipoprotein cholesterol control	2010	To determine the relative contributions of triglycerides (TGs) and high-density lipoprotein (HDL) cholesterol in the residual risk of coronary heart disease (CHD) after the reduction of low-density lipoprotein (LDL) cholesterol to guideline-recommended levels, we conducted a hospital-based, case-control study with optimal matching in the strata of LDL cholesterol, gender, ethnicity, and age. The …	V. J. B. Carey, L. Laranjo, N. Harshfield, B. J. Kwiat, C. Sacks, F. M.	.	irrelevant
B203	Clinical and laboratory signs as dengue markers during an outbreak in Rio de Janeiro	2008	BACKGROUND: One of the main challenges for clinical research in dengue is the low validity of clinical diagnosis. OBJECTIVE: To analyze clinical and laboratory data as predicitve factors of dengue diagnosis at Evandro Chagas Clinical Research Institute, Oswaldo Cruz Foundation, during the 2001-2002 dengue outbreak in Rio de Janeiro. METHODS: Cross sectional study comparing clinical laboratory dat…	S. R. B. Passos, S. J. Hokerberg, Y. H. Maia, S. C. Georg, I. Nogueira, R. M. Souza, R. V. Marzochi, K. B.	.	inappropriate comparison	no severe cases		.	m203	Contribution of macrophage migration inhibitory factor to the pathogenesis of dengue virus infection	2010	Dengue fever is an emerging viral disease transmitted by arthropods to humans in tropical countries. Dengue hemorrhagic fever (DHF) is escalating in frequency and mortality rates. Here we studied the involvement of macrophage migration inhibitory factor (MIF) in dengue virus (DENV) infection and its pathogenesis. Patients with DHF had elevated plasma concentrations of MIF. Both leukocytes from th…	I. A. Assuncao-Miranda, F. A. Bozza, F. A. Fagundes, C. T. Sousa, L. P. Souza, D. G. Pacheco, P. Barbosa-Lima, G. Gomes, R. N. Bozza, P. T. Da Poian, A. T. Teixeira, M. M. Bozza, M. T.	.	irrelevant
B204	Clinical and laboratory signs associated to serious dengue disease in hospitalized children	2016	OBJECTIVE: To evaluate the validity of clinical and laboratory signs to serious dengue disease in hospitalized children. METHODS: Retrospective cohort of children (<18 years) hospitalized with dengue diagnosis (2007-2008). Serious dengue disease was defined as death or use of advanced life support therapy. Accuracy measures and area under the receiver operating characteristic curve were calculate…	S. M. H. Pone, Y. H. de Oliveira Rde, V. Daumas, R. P. Pone, T. M. Pone, M. V. Brasil, P.	.	combined classification	classification		.	m204	Coronary microvascular dysfunction in the setting of chronic ischemia is independent of arginase activity	2008	BACKGROUND: Chronic myocardial ischemia induces endothelial dysfunction in the coronary microcirculation resulting in impaired nitric oxide signaling. This dysfunction has wide-ranging effects including impaired tissue perfusion and is implicated in impairment of the angiogenic process in settings of endothelial dysfunction. We hypothesized chronic myocardial ischemia results in increased activit…	N. R. B. Sodha, M. Clements, R. T. Feng, J. Xu, S. H. Sellke, F. W.	.	irrelevant
B205	Clinical and virological descriptive study in the 2011 outbreak of dengue in the Amazonas, Brazil	2014	BACKGROUND: Dengue is a vector-borne disease in the tropical and subtropical region of the world and is transmitted by the mosquito Aedes aegypti. In the state of Amazonas, Brazil during the 2011 outbreak of dengue all the four Dengue virus (DENV) serotypes circulating simultaneously were observed. The aim of the study was to describe the clinical epidemiology of dengue in Manaus, the capital cit…	C. B. M. Martins Vdo, S. Ramasawmy, R. de Figueiredo, R. P. Gimaque, J. B. Braga, W. S. Nogueira, M. L. Nozawa, S. Naveca, F. G. Figueiredo, L. T. Mourao, M. P.	.	time	time		.	m205	Correction: Rapid Diagnostic Tests for Dengue Virus Infection in Febrile Cambodian Children: Diagnostic Accuracy and Incorporation into Diagnostic Algorithms	2016		M. J. E. Carter, K. R. Moore, C. E. Parry, C. M. Sona, S. Putchhat, H. Reaksmey, S. Chanpheaktra, N. Stoesser, N. Dobson, A. D. Day, N. P. Kumar, V. Blacksell, S. D.	.	publication type
B206	Clinical and virological factors influencing the performance of a NS1 antigen-capture assay and potential use as a marker of dengue disease severity	2011	BACKGROUND: Detection of dengue NS1 antigen in acute infection has been proposed for early diagnosis of dengue disease. The aim of this study was to evaluate the clinical and virological factors influencing the performance of the Platelia NS1 Ag kit (BioRad) and to assess the potential use of NS1 antigen and dengue viral loads as markers of dengue disease severity. METHODOLOGY/PRINCIPAL FINDINGS:…	V. L. Duong, S. Lorn Try, P. Tuiskunen, A. Ong, S. Chroeung, N. Lundkvist, A. Leparc-Goffart, I. Deubel, V. Vong, S. Buchy, P.	.	combined classification	combination of DHF and DSS		.	m206	Correlates of serum lipids and lipoproteins in Congolese patients with arterial hypertension	2005	OBJECTIVE: The purpose of this study was to assess the prevalence of dyslipidaemia and the correlates of serum lipids and lipoproteins among Congolese subjects with and without arterial hypertension. METHODS: One hundred hypertensive patients attending the outpatient clinics at the University of Kinshasa Hospital, and 100 age- and sex-matched controls recruited among hospital personnel or blood d…	F. B. M. B.-K. Lepira, J. R. Kayembe, K. P. Nseka, M. N.	.	irrelevant
B207	Clinical characteristics and risk factors for concurrent bacteremia in adults with dengue hemorrhagic fever	2005	To better understand the clinical characteristics of concurrent bacteremia (dual infection) in patients with dengue hemorrhagic fever/dengue shock syndrome (DHF/DSS) and identify predictive risk factors for dual infection, 100 patients with DHF/DSS (7 with a dual infection and 93 with DHF/DSS alone [controls]) were enrolled in this study. A patient with DHF/DSS who lacked three or more of the fiv…	I. K. L. Lee, J. W. Yang, K. D.	.	inappropriate comparison	only DHF/DSS		.	m207	Correlation analysis on serum inflammatory cytokine level and neurogenic pulmonary edema for children with severe hand-foot-mouth disease	2018	OBJECTIVE: This study aims to discuss the correlation between serum inflammatory cytokines and neurogenic pulmonary edema (NPE) in children with severe hand-foot-mouth disease (HFMD). METHODS: A total of 89 patients with severe HFMD were enrolled into this study. These patients were divided into two groups, according to the presence of NPE: central nervous system disease (CNSD) group and NPE grou…	J. F. L. Sun, H. L. Sun, B. X.	.	irrelevant
B208	Clinical characteristics of dengue and dengue hemorrhagic fever in a medical center of southern Taiwan during the 2002 epidemic	2006	BACKGROUND AND PURPOSE: This study investigated the clinical manifestations and risk factors for dengue fever (DF) and dengue hemorrhagic fever (DHF) and disease severity during the 2002 outbreak in the Kaohsiung area. METHODS: We analyzed the clinical characteristics of 644 patients with virologically or serologically positive results for dengue virus at Kaohsiung Medical University Hospital fro…	M. S. H. Lee, K. P. Chen, T. C. Lu, P. L. Chen, T. P.	.	combined classification	DHF/DSS		.	m208	Correlation between dengue-specific neutralizing antibodies and serum avidity in primary and secondary dengue virus 3 natural infections in humans	2013	Although heterotypic secondary infection with dengue virus (DENV) is associated with severe disease, the majority of secondary infections are mild or asymptomatic. The mechanisms of antibody-mediated protection are poorly understood. In 2010, 108 DENV3-positive cases were enrolled in a pediatric hospital-based study in Managua, Nicaragua, with 61 primary and 47 secondary infections. We analyzed D…	A. L. Puschnik, L. Cromwell, E. A. Balmaseda, A. Zompi, S. Harris, E.	.	irrelevant
B209	Clinical characteristics of Dengue shock syndrome in Vietnamese children: a 10-year prospective study in a single hospital	2013	BACKGROUND: Dengue shock syndrome (DSS) is a severe manifestation of dengue virus infection that particularly affects children and young adults. Despite its increasing global importance, there are no prospective studies describing the clinical characteristics, management, or outcomes of DSS. METHODS: We describe the findings at onset of shock and the clinical evolution until discharge or death, f…	P. K. T. Lam, D. T. Diet, T. V. Tam, C. T. Tien, N. T. Kieu, N. T. Simmons, C. Farrar, J. Nga, N. T. Qui, P. T. Dung, N. M. Wolbers, M. Wills, B.	.	inappropriate comparison	only shock		.	m209	Correlation between different methods to measure microbial translocation and its association with immune activation in long-term suppressed HIV-1-infected individuals	2013	INTRODUCTION: Microbial translocation (MT) has been proposed as one of the triggering mechanisms of persistent immune activation associated to HIV-1 infection. Our objectives were to determine the correlation between different measurements of MT in suppressed HIV-1-infected individuals and to evaluate its correlation with immune activation. METHODS: Eighteen suppressed HIV-1-infected patients wit…	M. V. Abad-Fernandez, A. Hernandez-Novoa, B. Diaz, L. Gutierrez, C. Madrid, N. Munoz, M. A. Moreno, S.	.	irrelevant	HIV
B210	Clinical characteristics of patients with dengue fever: report of 48 patients in 2010	2010	BACKGROUND: Dengue fever is a mosquito born viral disease. It occurs in tropical and sub-tropical areas of the world. Symptoms appear 3-14 days after the infective bite. Mortality can occur in dengue hemorrhagic fever and dengue shock syndrome unless prompt and adequate management is provided. OBJECTIVE: To determine the clinical and epidemiological characteristics along with outcome of patients …	A. I. Mahboob, Z. Javed, R. Taj, A. Munir, A. Saleemi, M. A.	.	time	no time mentioned		.	m210	[Hemorrhagic fever and the dengue shock syndrome]	1993	Dengue Hemorrhagic Fever (DHF) and Dengue Shock Syndrome (DSS) are the severe and/or fatal clinical manifestations of dengue fever. Epidemics of DHF/DSS occur mainly in the southeast Asian countries where children are seriously affected and high case-fatality ratio is annually reported. Recently significant epidemics of DHF/DSS have been reported in Cuba, Venezuela and Brazil, which means that re…	C. G. Ramos, H. Villaseca, J. M.	.	publication type	review
B211	Clinical Course and Management of Dengue in Children Admitted to Hospital A 5 Years Prospective Cohort Study in Jakarta, Indonesia	2011	Background: Dengue incidence is rising globally which was estimated 100 million per year, whereas in Indonesia was estimated 7.5 million per year. Dengue clinical course varies from mild dengue fever (DF) to dengue hemorrhagic fever (DHF) or dengue shock syndrome (DSS). Patients, clinicians and care facilities would benefit if reliable predictors can determine at admission which cases with clinic…	M. R. U. Karyanti, Cspm Hadinegoro, S. R. Jansen, M. A. C. Heesterbeek, Japh Hoes, A. W. Bruijning-Verhagen, P.	.	combined classification	DHF/DSS		.	m211	The correlation of TNF alpha levels with the lipid profile of dengue patients	2018	Immunological factors, such as cytokines, have been proposed as a cause of changes in the lipid profile of dengue patients. We studied whether serum lipid levels and serum TNF-alpha levels are associated in a group of dengue patients from an endemic region in the Northwest of Mexico. We found statistically important differences in the serum lipid profile and the TNF-alpha levels of dengue patient…	J. F. R.-A. Osuna-Ramos, H. Reyes-Ruiz, J. M. Del Angel, R. M. Romero-Utrilla, A. Rios-Burgueno, E. R. Velarde-Rodriguez, I. Velarde-Felix, J. S.	.	other	lipid vs TNF alfa
B212	Clinical Course and Management of Dengue in Children Admitted to Hospital: A 5 Years Prospective Cohort Study in Jakarta, Indonesia	2019	BACKGROUND: Dengue incidence is rising globally which was estimated 100 million per year, whereas in Indonesia was estimated 7.5 million per year. Dengue clinical course varies from mild dengue fever (DF) to dengue hemorrhagic fever (DHF) or dengue shock syndrome (DSS). Patients, clinicians and care facilities would benefit if reliable predictors can determine at admission which cases with clinic…	M. R. U. Karyanti, Cspm Hadinegoro, S. R. Jansen, M. A. C. Heesterbeek, Japh Hoes, A. W. Bruijning-Verhagen, P.	.	combined classification	classification		.	m212	Corticosteroids for dengue - why don't they work?	2013	BACKGROUND: Dysregulated immune responses may contribute to the clinical complications that occur in some patients with dengue. FINDINGS: In Vietnamese pediatric dengue cases randomized to early prednisolone therapy, 81 gene-transcripts (0.2% of the 47,231 evaluated) were differentially abundant in whole-blood between high-dose (2 mg/kg) prednisolone and placebo-treated patients two days after co…	T. H. N. Nguyen, T. H. Vu, T. T. Farrar, J. Hoang, T. L. Dong, T. H. Ngoc Tran, V. Phung, K. L. Wolbers, M. Whitehead, S. S. Hibberd, M. L. Wills, B. Simmons, C. P.	.	irrelevant
B213	Clinical course of dengue fever and its impact on renal function in renal transplant recipients and patients with chronic kidney disease	2019	AIM: Dengue fever is a mosquito-borne viral disease endemic in many tropical and sub-tropical countries. There are only limited data in the literature about dengue fever in renal transplant recipients and patients with chronic kidney disease. This study compares the clinical course of dengue fever and its impact on renal function in renal transplant recipients, patients with chronic kidney diseas…	E. T. A. G. Thomas, J. Sruthi, D. Vineetha, N. S. Gracious, N.	.	inappropriate content	no marker		.	m213	Corticosteroids in the treatment of dengue shock syndrome	2014	Dengue infection causes significant morbidity and mortality in over 100 countries worldwide, and its incidence is on the rise. The pathophysiological basis for the development of severe dengue, characterized by plasma leakage and the "shock syndrome" are poorly understood. No specific treatment or vaccine is available, and careful monitoring and judicious administration of fluids forms the mainst…	S. R. Rajapakse, C. Maduranga, S. Rajapakse, A. C.	.	irrelevant
B214	Clinical differences among PCR-proven dengue serotype infections	2005	The objective of this study was to compare the clinical spectra of the dengue serotypes proven by the PCR technique. This retrospective study reviewed the clinical information of dengue-infected patients who were admitted to northeastern provincial hospitals in Thailand from June to September 2002. Dengue infection and viral serotypes were confirmed by polymerase chain reaction (PCR). Paired anti…	K. Y. Limkittikul, S. Jittmittraphap, A. Chuananon, S. Kongphrai, Y. Kowasupathr, S. Rojanawatsirivit, C. Mammen, M. P., Jr. Jampangern, W.	.	inappropriate content	focus on serotypes		.	m214	Cost of dengue and other febrile illnesses to households in rural Cambodia: a prospective community-based case-control study	2009	BACKGROUND: The average annual reported dengue incidence in Cambodia is 3.3/1,000 among children < 15 years of age (2002-2007). To estimate the economic burden of dengue, accurate cost-of-illness data are essential. We conducted a prospective, community-based, matched case-control study to assess the cost and impact of an episode of dengue fever and other febrile illness on households in rural Ca…	R. W. Huy, O. Beatty, M. Ngan, C. Duong, S. Margolis, H. S. Vong, S.	.	irrelevant
B215	Clinical evaluation of dengue and identification of risk factors for severe disease: protocol for a multicentre study in 8 countries	2016	BACKGROUND: The burden of dengue continues to increase globally, with an estimated 100 million clinically apparent infections occurring each year. Although most dengue infections are asymptomatic, patients can present with a wide spectrum of clinical symptoms ranging from mild febrile illness through to severe manifestations of bleeding, organ impairment, and hypovolaemic shock due to a systemic …	T. T. Jaenisch, D. T. Kieu, N. T. Van Ngoc, T. Nam, N. T. Van Kinh, N. Yacoub, S. Chanpheaktra, N. Kumar, V. See, L. L. Sathar, J. Sandoval, E. P. Alfaro, G. M. Laksono, I. S. Mahendradhata, Y. Sarker, M. Ahmed, F. Caprara, A. Benevides, B. S. Marques, E. T. Magalhaes, T. Brasil, P. Netto, M. Tami, A. Bethencourt, S. E. Guzman, M. Simmons, C. Quyen, N. T. Merson, L. Dung, N. T. Beck, D. Wirths, M…	.	abstract only	cannot find		.	m215	C-reactive protein prognostic accuracy in acute pancreatitis: timing of measurement and cutoff points	2013	OBJECTIVES: C-reactive protein (CRP) has been used widely in the early risk assessment of patients with acute pancreatitis. This study evaluated the prognostic accuracy of CRP for severe acute pancreatitis (SAP), pancreatic necrosis (PNec), and in-hospital mortality (IM) in terms of the best timing for CRP measurement and the optimal CRP cutoff points. MATERIALS AND METHODS: This was a single-cen…	F. S. R. Cardoso, L. B. Oliveira, A. M. Canena, J. M. Horta, D. V. Papoila, A. L. Deus, J. R.	.	irrelevant
B216	Clinical evaluation of dengue RNA, NS1, and IgM for diagnosis of dengue in Southern China	2016	In 2014, a large outbreak of dengue occurred in Guangzhou, China. This outbreak prompted us to evaluate NS1 and RNA for the early diagnosis of acute dengue infection, in addition to the combination with IgM antibody. We aimed to find the differences of three assays about dengue diagnosis. This study was an evaluation of diagnosis test. Based on WHO criteria 2009, dengue RNA, NS1, and IgM/IgG were…	X. C. Chen, R. Gu, W. He, J. Cai, W. Li, J. Duan, C. Yan, H.	.	inappropriate content	diagnostic accuracy		.	m216	A Critical Analysis of the Etiology and Symptomatology of the Three-Day Fever of Chitral; and an Analogy between This Condition and Dengue Fever	1908		R. McCarrison	.	publication type	review
B217	Clinical evolution of dengue in hospitalized patients	2008	INTRODUCTION: Dengue hemorrhagic fever has extended to every tropical and subtropical area of the world, resulting in a half million hospitalizations every year. This disease appears to affect increasing numbers of adolescents and young adults. OBJECTIVE: The clinical characteristics were described for adult and pediatric dengue inpatients to establish risk factors associated with bad prognosis. …	A. L. M. González, R. A. Villar, L. A.	.	time	day 4-8		.	m217	Cross-Reactivity of Rapid Salmonella Typhi IgM Immunoassay in Dengue Fever Without Co-Existing Infection	2015	INTRODUCTION: Dengue fever is endemic in developing nations worldwide with as many as 500,000 annual cases of dengue hemorrhagic fever (DHF) and dengue shock syndrome (DSS). A prompt and accurate diagnosis early in the disease course is essential for prompt identification and treatment of severe complications of the dengue virus infection (DVI). We identified cross-reactivity of a rapid IgM test …	A. B. A. Bhatti, F. Satti, S. A.	.	irrelevant
B218	Clinical evolution of dengue in patients in an inpatient setting	1999	Introduction. Dengue hemorrhagic fever has extended to every tropical and subtropical area of the world, resulting in a half million hospitalizations every year. This disease appears to affect increasing numbers of adolescents and young adults. Objective. The clinical characteristics were described for adult and pediatric dengue inpatients to establish risk factors associated with bad prognosis. …	A. L. M. Gonzalez, R. A. Villar, L. A.	.	time	time		.	m218	Current management of severe dengue infection	2017	INTRODUCTION: Traditionally a disease mainly affecting the pediatric population, dengue burden has increased significantly in recent decades and adults with severe disease may become more common. There is currently no effective anti-viral agent available for the treatment of dengue and supportive care is the mainstay of management. Areas covered: We present a review of current literature on dengu…	T. H. L. Lee, L. K. Lye, D. C. Leo, Y. S.	.	publication type	expert commentary
B219	Clinical factors associated with mortality in dengue infection at a tertiary care center	2010	We conducted a cross-sectional study to investigate the clinical factors associated with mortality in patients with dengue viral infection at a tertiary care center over a 3 year period. Six hundred ninety-nine patients with a clinical diagnosis of dengue fever (DF), dengue hemorrhagic fever (DHF) and dengue shock syndrome (DSS) during the study period were included in the study. Data were collec…	A. P. Almas, O. Akhter, J.	.	inappropriate content	fatal cases		.	m219	Current progress in dengue vaccines	2013	Dengue is one of the most important emerging vector-borne viral diseases. There are four serotypes of dengue viruses (DENV), each of which is capable of causing self-limited dengue fever (DF) or even life-threatening dengue hemorrhagic fever (DHF) and dengue shock syndrome (DSS). The major clinical manifestations of severe DENV disease are vascular leakage, thrombocytopenia, and hemorrhage, yet t…	S. W. L. Wan, C. F. Wang, S. Chen, Y. H. Yeh, T. M. Liu, H. S. Anderson, R. Lin, Y. S.	.	publication type	review
B220	Clinical features and dynamic ordinary laboratory tests differentiating dengue fever from other febrile illnesses in children	2018	BACKGROUND: Dengue fever is not easily to be diagnosed before presentation of the classic symptoms. The study aimed to investigate the clinical features and dynamic laboratory tests in pediatric patients to facilitate dengue diagnosis. METHODS: This retrospective study examined the medical records of all pediatric patients who were clinically suspected to have dengue from June to December 2014. L…	C. H. H. Chen, Y. C. Kuo, K. C. Li, C. C.	.	combined classification	classification		.	m220	Cytokine cascade in dengue hemorrhagic fever: implications for pathogenesis	2000	Dengue virus produces a mild acute febrile illness, dengue fever (DF) and a severe illness, dengue hemorrhagic fever (DHF). The characteristic feature of DHF is increased capillary permeability leading to extensive plasma leakage in serous cavities resulting in shock. The pathogenesis of DHF is not fully understood. This paper presents a cascade of cytokines, that in our view, may lead to DHF. Th…	U. C. A. Chaturvedi, R. Elbishbishi, E. A. Mustafa, A. S.	.	publication type	review
B221	Clinical features and likely predictors of severity and fatality in dengue patients admitted to a tertiary care hospital in India	2016	Background: Early diagnosis of severe dengue is essential to reduce morbidity and mortality from the illness. The aim of our study was to evaluate clinical and laboratory indicators of severity and mortality in hospitalized dengue cases. Methods & Materials: This was a 2-yr (2012-2014) retrospective study of all in-patients fulfilling the WHO diagnostic criteria of dengue . Clinical characteristi…	V. M. Menon, V. Jelitta, J. Umadevi, P. Jayaprasad, R.	.	inappropriate content	fatal outcome		.	m221	Cytokine expression in response to root canal infection in gnotobiotic mice	2012	AIM: To examine cytokine expression profiles during periapical lesion development in response to synergetic human pathogens in a gnotobiotic mouse model. METHODOLOGY: Human strains of Fusobacterium nucleatum and Peptostreptococcus prevotii were inoculated into the root canals of germ-free mice in either mono- or bi-association. Animals were killed 7 and 14 days after infection, and periapical tis…	K. F. N. d. B. Maciel, L. C. Tavares, W. L. Moreira, G. Nicoli, J. R. Vieira, L. Q. Ribeiro Sobrinho, A. P.	.	other	mice model
B222	Clinical features of dengue hemorrhagic fever and risk factors of shock event	2016	Background Dengue hemorrhagic fever (DHF) can lead to high morbidity and mortality. Its clinical features vary from time to time. Many studies were performed to determine the risk factors of severe dengue infection. Objective To find out clinical features and risk factors for predicting the likelihood of shock in DHF. Methods A retrospective cohort study was conducted in all confirmed DHF childre…	R. T. Dewi, A. R. Sjarif, D. R.	.	time	time		.	m222	Cytokine gene polymorphisms and serum cytokine levels in patients with idiopathic pulmonary fibrosis	2013	BACKGROUND: Studies have demonstrated associations between cytokine gene polymorphisms and the risk of idiopathic pulmonary fibrosis (IPF). We therefore examined polymorphisms in the genes encoding interleukin (IL)-6, IL-10, interferon gamma (IFN-gamma), tumor necrosis factor alpha (TNF-alpha), and transforming growth factor-beta 1 (TGF-beta1), and compared the serum levels of these cytokines in …	E. H. C. Alhamad, J. G. Shakoor, Z. Almogren, A. AlBoukai, A. A.	.	irrelevant
B223	Clinical findings and pro-inflammatory cytokines in dengue patients in Western India: a facility-based study	2010	BACKGROUND: Descriptions of dengue immunopathogenesis have largely relied on data from South-east Asia and America, while India is poorly represented. This study characterizes dengue cases from Pune, Western India, with respect to clinical profile and pro-inflammatory cytokines. METHODOLOGY/PRINCIPAL FINDINGS: In 2005, 372 clinically suspected dengue cases were tested by MAC-ELISA and RT-PCR for …	D. G. Priyadarshini, R. R. Tripathy, A. Gurukumar, K. R. Bhagat, A. Patwardhan, S. Mokashi, N. Vaidya, D. Shah, P. S. Cecilia, D.	.	inappropriate comparison	no severe cases		.	m223	Cytokine imbalance in systemic lupus erythematosus: a study on northern Indian subjects	2012	OBJECTIVE: The phenotype of systemic lupus erythematosus (SLE) in Asian Indians is more severe as compared with that in Caucasians. The reason is not clear. In this context, we studied serum levels of interferon-gamma (IFN-gamma), tumor necrosis factor-alpha (TNF-alpha), interleukin-4 (IL-4) and interlekin-10 (IL-10). Their interrelations and correlation with SLEDAI scores were evaluated. MATERIA…	V. V. Arora, J. Marwah, V. Kumar, A. Anand, D. Das, N.	.	irrelevant
B224	Clinical manifestations of dengue in relation to dengue serotype and genotype in Malaysia: A retrospective observational study	2018	BACKGROUND: Malaysia experienced an unprecedented dengue outbreak from the year 2014 to 2016 that resulted in an enormous increase in the number of cases and mortality as compared to previous years. The causes that attribute to a dengue outbreak can be multifactorial. Viral factors, such as dengue serotype and genotype, are the components of interest in this study. Although only a small number of…	J. C. Suppiah, S. M. Amin-Nordin, S. Mat-Nor, L. A. Ahmad-Najimudin, N. A. Low, G. K. Abdul-Wahid, M. Z. Thayan, R. Chee, H. Y.	.	inappropriate comparison	no comparison		.	m224	Cytokine induction by purified lipoteichoic acids from various bacterial species--role of LBP, sCD14, CD14 and failure to induce IL-12 and subsequent IFN-gamma release	2002	We have recently shown that highly purified lipoteichoic acid (LTA) represents a major immunostimulatory principle of Staphylococcus aureus. In order to test whether this translates to other bacterial species, we extracted and purified LTA from 12 laboratory-grown species. All LTA induced the release of TNF-alpha, IL-1beta, IL-6 and IL-10 in human whole blood. Soluble CD14 (sCD14) inhibited monok…	C. S. Hermann, I. Schroder, N. W. Morath, S. Lehner, M. D. Fischer, W. Schutt, C. Schumann, R. R. Hartung, T.	.	irrelevant
B225	Clinical markers associated with acute laboratory-confirmed Dengue infection: results of a national epidemiological surveillance system laboratorio: resultados del sistema nacional de vigilancia epidemiológica	2017	ABSTRACT Objective To evaluate the association of several clinical markers with acute laboratory-positive Dengue Virus infection. Methods A hospital-based case-control study was conducted in the state of Colima, Mexico, by using information from the National System of Epidemiological Surveillance (Sistema Nacional de Vigilancia Epidemiológica [SINAVE]) for Dengue. Data from 2 732 cases and 2 775 …	E. Murillo-Zamora, A. Medina-González, B. Trujillo-Hernández, O. Mendoza-Cano, J. Guzmán-Esquivel, M. A. Higareda-Almaraz and E. Higareda-Almaraz	.	time	time		.	m225	Cytokine induction in HTLV-I associated myelopathy and adult T-cell leukemia: alternate molecular mechanisms underlying retroviral pathogenesis	1991	The human T-cell lymphotropic virus type I (HTLV-I) is capable of inducing a variety of host cellular genes including many of the cytokines responsible for immune regulation and osteoclast activation. This derangement in cytokine expression may contribute to the panoply of disease states associated with HTLV-I infection such as the adult T-cell leukemia (ATL) and HTLV-I associated myelopathy/trop…	C. L. G. Tendler, S. J. Burton, J. D. Danielpour, D. Kim, S. J. Blattner, W. A. Manns, A. Waldmann, T. A.	.	irrelevant
B226	Clinical observations on virologically confirmed fatal dengue infections in Jakarta, Indonesia	1983	Thirty virologically confirmed cases of dengue infection with a fatal outcome were studied clinically in Jakarta, Indonesia, from 1975 to 1978. All 4 dengue virus serotypes were isolated from fatal cases, but dengue type 3 was responsible for 21 (70%) of these isolates, compared to only 47% of isolates from all cases of dengue infection. The majority (60%) of these 30 cases were males in the 5-9-…	W. Sumarmo, H. Jahja, E. Gubler, D. J. Suharyono, W. Sorensen, K.	.	inappropriate content	fatal cases		.	m226	Cytokine induction of the ability of human monocyte CD44 to bind hyaluronan is mediated primarily by TNF-alpha and is inhibited by IL-4 and IL-13	1997	Ligation of CD44 by hyaluronan (HA) is a key proinflammatory event that regulates lymphocyte and monocyte adhesion and cytokine production. While most immune cells express CD44, few immune cells constitutively bind HA. We have previously shown that monocyte CD44 acquires the ability to bind HA after in vitro culture of PBMC in human serum and, therefore, we have investigated a series of human cyt…	M. C. H. Levesque, B. F.	.	irrelevant
B227	Clinical prediction of pediatric dengue virus infection in Taiwan-a Rasch scaling approach	2011		W. P. C. Lai, T. W. Lin, H. J. Kan, W. C. Su, S. B.	.	inappropriate comparison	no severe cases		.	m227	Cytokine profiles of preterm neonates with fungal and bacterial sepsis	2012	BACKGROUND: Information on cytokine profiles in fungal sepsis (FS), an important cause of mortality in extremely low birthweight (ELBW) infants, is lacking. We hypothesized that cytokine profiles in the first 21 d of life in ELBW infants with FS differ from those with bacterial sepsis (BS) or no sepsis (NS). METHODS: In a secondary analysis of the National Institute of Child Health and Human Deve…	B. G. S. Sood, S. Schelonka, R. L. Saha, S. Benjamin, D. K., Jr. Sanchez, P. J. Adams-Chapman, I. Stoll, B. J. Thorsen, P. Skogstrand, K. Ehrenkranz, R. A. Hougaard, D. M. Goldberg, R. N. Tyson, J. E. Das, A. Higgins, R. D. Carlo, W. A.	.	irrelevant
B228	Clinical presentations of dengue hemorrhagic fever in infants compared to children	2003	BACKGROUND: Dengue infections are endemic in Thailand. Infants are at risk of developing dengue fever (DF) and dengue hemorrhagic fever (DHF). Many infants have severe DHF with unusual manifestations and may suffer from complications and even death because of difficulties in early diagnosis and improper management. OBJECTIVE: To study the incidence of infants DHF and to compare clinical and labor…	S. N. Kalayanarooj, S.	.	time	no time mentioned		.	m228	Cytokine responses and correlations thereof with clinical profiles in children with enterovirus 71 infections	2015	BACKGROUND: Severe complications associated with EV71 infections caused many infants death. However, the pathogenesis of EV71 infection in the severe cases remained poorly understood. METHODS: In this study we collected plasma and cerebrospinal fluid (CSF) specimens drawn in the acute and/or recovery phases from EV71-infected individuals, and plasma specimens from healthy children served as norma…	N. G. Ye, X. Pang, L. L. Gao, W. J. Zhang, Y. T. Li, X. L. Liu, N. Li, D. D. Jin, Y. Duan, Z. J.	.	irrelevant	enterovirus
B229	Clinical Profile and Outcome of Dengue Fever in Multidisciplinary Intensive Care Unit of a Tertiary Level Hospital in India	2019	Background: India is one of the seven identified countries in South-East Asia region regularly reporting dengue fever (DF)/dengue hemorrhagic fever (DHF) outbreaks. Even though the dengue prodrome and evolution of illness are most often similar in many patients, progress and outcome may differ significantly depending on the severity of illness as well as treatment instituted. We studied the clini…	M. K. Padyana, S. Vaidya, S. Gopaldas, J. A.	.	inappropriate comparison	suvivor and non-survivor		.	m229	Cytokine transcripts in pediatric tuberculosis: a study with bronchoalveolar cells	2000	Pediatric tuberculosis (TB) differs from adult TB in many features. To date, cytokine expression has not been studied in children with TB. The relative amounts of the various cytokines released at the site of infection may be important determinants of TB disease development and pathology. We determined cytokine transcripts in bronchoalveolar cells (BACs) recovered from 9 children presenting with …	E. M. C. Aubert-Pivert, F. M. Lopez-Ramirez, G. M. Colle, J. H. Scheinmann, P. L. Gicquel, B. M. de Blic, J. M.	.	irrelevant
B230	Clinical profile and outcome of hospitalized patients during first outbreak of dengue in Makkah, Saudi Arabia	2008	OBJECTIVE: To describe clinical profile of patients with dengue virus infection hospitalized at a single center during the first outbreak of dengue in Makkah, Saudi Arabia from April to July 2004. METHODS: Clinical information and laboratory abnormalities of patients with suspected dengue infection were collected by a standardized data collection sheet and review of medical records. Dengue virus …	N. A. A. Khan, E. I. El-Fiky, S. Madani, H. H. Abuljadial, M. A. Ashshi, A. M. Turkistani, A. M. Hamouh, E. A.	.	inappropriate comparison	no severe cases		.	m230	Cytokines and acute phase serum proteins as markers of inflammatory regression during the treatment of pulmonary tuberculosis	2008	OBJECTIVE: To evaluate the pattern of pro-inflammatory cytokines, anti-inflammatory cytokines and the acute phase response (APR) as markers of the response to treatment of pulmonary tuberculosis. METHODS: Twenty-eight patients with pulmonary tuberculosis were evaluated at three time points: pretreatment (T0), treatment month 3 (T3) and treatment month 6 (T6). Levels of interferon-gamma (IFN-gamma…	E. S. Peresi, S. M. Calvi, S. A. Marcondes-Machado, J.	.	irrelevant
B231	Clinical profile and predictors of Severe Dengue disease: A study from South India	2018	Background: Dengue is endemic and prevalent in tropical and sub-tropical countries including India and can cause significant mortality and morbidity. There are limited studies available on factors associated with severe dengue from India, to investigate the predictors of severe dengue in south Indian patients. Methods: We recruited 334 patients with dengue admitted in Yashoda Hospital, Hyderabad.…	V. K. P. Agrawal, B. S. K. Reddy, C. S. Mohan Reddy, G. K. Agrawal, R. K. Sekher Srinivasarao Bandaru, V. C.	.	time	time		.	m231	Cytokines: a link between fever and seizures	2005	Fever can provoke “febrile” seizures (FSs). Because complex FSs may promote development of temporal lobe epilepsy, understanding their mechanisms is clinically important. By using an immature rodent model and transgenic technology, we examined the role of interleukin-1β, (IL-1β), a pyrogenic, proinflammatory cytokine, in FSs. IL-1β receptor–deficient mice were resistant to experimental FSs. This …	A. M. Mazarati	.	publication type
B232	Clinical profile of dengue among children according to revised WHO classification: analysis of a 2012 outbreak from Southern India	2015	OBJECTIVE: To study the clinical profile of dengue fever and its outcome in children with application of revised WHO classification and to identify risk factors for severe dengue. METHODS: This study was a prospective observational study of children diagnosed with dengue from July 2012 through February 2013 at a tertiary care hospital in Bangalore, Karnataka (South India). RESULTS: Eighty one chi…	K. S. S. Sahana, R.	.	time	time		.	m232	Danger Signs in Thai Hemorrhagic Fever (Dengue)	1983	The hypothesis presented proposes the involvement of a systemic form of a delayed-type hypersensitivity reaction in the pathogenesis of dengue hemorrhagic fever/dengue shock syndrome. It envisages the activation of sensitized T lymphocytes during a secondary infection by viral antigen present on the surfaces of mononuclear phagocytic cells. These antigen-activated T cells then release a variety o…	T. Pang	.	publication type
B233	Clinical profile of dengue during 2005 outbreak in Kolkata and predictive markers of dengue haemorrhagic fever	2011	Epidemics of dengue outbreak are frequent in south-east Asian countries. Dengue is a major cause of morbidity and mortality in this region. This prospective observational study was done at Dr BC Roy Memorial for Children during the outbreak in 2005 in Kolkata to know the clinical pattern of dengue cases and to find the possible markers of development of dengue hemorrhagic fever. Two hundred and e…	S. K. D. Ghosh, S. Sarkar, U. Ghosh, M. Chatterjee, M. K. Samanta, S.	.	abstract only	cannot find		.	m233	Decrease in Dengue virus-2 infection and reduction of cytokine/chemokine production by Uncaria guianensis in human hepatocyte cell line Huh-7	2017	BACKGROUND: Dengue fever may present hemorrhages and cavitary effusions as result of exacerbated immune responses. We investigated hydro-alcoholic extracts from leaves (UGL) and bark (UGB) of the medicinal species Uncaria guinanensis with respect to antiviral effects in Dengue virus (DENV) infection and in immunological parameters associated with in vivo physiopathological features. METHODS: Chem…	C. D. S. V. Mello, L. M. M. Wolff, T. Lima-Junior, R. S. Fialho, L. G. Marinho, C. F. Azeredo, E. L. Oliveira-Pinto, L. M. Pereira, R. C. A. Siani, A. C. Kubelka, C. F.	.	other	drug
B234	Clinical profile of dengue fever infection in King Abdul Aziz University Hospital Saudi Arabia	2010	BACKGROUND: The study aimed to compare the clinical profile of all patients diagnosed with dengue viral infection at King Abdul Aziz University Hospital (KAAUH), during 2005-2008. METHODOLOGY: This retrospective study included 147 patients infected with dengue virus, age < or =16 years. Laboratory and haematological data were included. RESULTS: Two peaks of infection occurred during 2006 and anot…	M. M. Ahmed	.	combined classification	DF vs DHF/DSS		.	m234	Decreased levels of interleukin-10 and transforming growth factor-beta 2 in cerebrospinal fluid of patients with high grade astrocytoma	2008	OBJECTIVE: Glioma cells can produce anti-inflammatory cytokines such as interleukin-10 (IL-10) and transforming growth factor-beta (TGF-beta) which inhibit T cell and monocyte function. It is unknown if production of these cytokines is limited to the site of tumor or these molecules are also released to cerebrospinal fluid and blood. The goal of our study was to determine if patients with astrocy…	T. D. Krzyszkowski, T. Czepko, R. Szczudlik, A.	.	irrelevant
B235	Clinical profile, ICU course and outcome of patients admitted in ICU with dengue	2010	Introduction: Dengue remains a major health concern in tropical and subtropical countries like India. There have been annual dengue outbreaks in northern India especially in the post-monsoon season. Hypothesis: To assess the clinical profile and ICU course of dengue patients admitted to ICU and to identify the factors related to poor outcome. Methods: All adult patients with dengue infection admi…	D. S. Juneja, O. Javeri, Y. Nasa, P. Dang, R.	.	inappropriate comparison	survivor vs non-survivor		.	m235	Decreased serum level of lipoprotein cholesterol is a poor prognostic factor for patients with severe community-acquired pneumonia that required intensive care unit admission	2015	PURPOSE: The purpose of this study is to investigate the prognostic values of the serum levels of lipids in patients with severe community-acquired pneumonia (CAP) that required intensive care unit (ICU) admission. MATERIALS AND METHODS: Patients who had severe CAP that required ICU admission were included. Serum lipid level was collected on the days 1 and 7 of ICU stay. Clinical outcome, includi…	Y. F. C. Chien, C. Y. Hsu, C. L. Chen, K. Y. Yu, C. J.	.	irrelevant
B236	Clinical Profile, Liver Dysfunction and Outcome of Dengue Infection in Children: A Prospective Observational Study	2020	BACKGROUND: Liver involvement in dengue illness is common and can lead to acute liver failure (ALF). No single method can effectively identify patients at risk for disease progression and bad outcome. We aimed to determine the relationship between liver dysfunction, kinetics of liver function tests (LFTs) and severity of hepatitis on the outcome in pediatric dengue illness. METHODS: We conducted …	D. B. Prasad, A.	.	duplicate	duplicate		.	m236	Deficient transforming growth factor beta and interleukin-10 responses contribute to the septic death of burned patients	2002	In order to understand the roles of pro-inflammatory and anti-inflammatory cytokines in burn injury and sepsis post-burn, serial changes in serum levels of transforming growth factor beta-1 (TGF-beta-1) were determined and compared to those of IL-6 and IL-10 in 15 burned patients. Among these 15 patients, 8 recovered without sepsis. The other seven, who were septic, expired. Our results showed th…	F. L. S. Yeh, H. D. Fang, R. H.	.	irrelevant
B237	Clinical Proteomics and Cytokine Profiling for Dengue Fever Disease Severity Biomarkers	2017	Dengue fever (DF) is a major global health burden with a pathophysiology that is still incompletely understood. Biomarkers that predict and explain susceptibility to DF and its progression to its more severe hemorrhagic form are much needed. DF is endemic in tropical and subtropical regions of the world, with a rapidly increasing incidence of disease severity. We conducted a clinical biomarker di…	M. N. Jadhav, M. Kumar, S. Venkatesh, A. Patel, S. K. Kumar, V. Sharma, S. Samanta, B. Deb, S. Karak, A. Verma, S. Talukdar, A. Kochar, S. K. Mansukhani, P. Gandhi, M. Srivastava, S.	.	combined classification	combination of DHF and DSS		.	m237	Definitions for warning signs and signs of severe dengue according to the WHO 2009 classification: Systematic review of literature	2018	Since warning signs and signs of severe dengue are defined differently between studies, we conducted a systematic review on how researchers defined these signs. We conducted an electronic search in Scopus to identify relevant articles, using key words including dengue, "warning signs," "severe dengue," and "classification." A total of 491 articles were identified through this search strategy and …	M. E. A. Morra, A. M. A. Iqtadar, S. Minh, L. H. N. Elawady, S. S. Hallab, A. Elshafay, A. Omer, O. A. Iraqi, A. Adhikari, P. Labib, J. H. Elhusseiny, K. M. Elgebaly, A. Yacoub, S. Huong, L. T. M. Hirayama, K. Huy, N. T.	.	publication type
B238	Clinical risk factors for dengue shock syndrome in children	2019	Background Dengue shock syndrome (DSS) is a serious complication of dengue hemorrhagic fever (DHF) which may cause death in more than 50% cases if not treated properly and promptly. Clinical, viral, and epidemiological risk factors determine the occurrence of DSS. Identifying risk factors for the development of shock in patients with DHF can increase the awareness of clinicians to perform a close…	J. G. Junia, H. Setiabudi, D.	.	time	time		.	m238	Delayed-type hypersensitivity: probable role in the pathogenesis of dengue hemorrhagic fever/dengue shock syndrome	1983	The hypothesis presented proposes the involvement of a systemic form of a delayed-type hypersensitivity reaction in the pathogenesis of dengue hemorrhagic fever/dengue shock syndrome. It envisages the activation of sensitized T lymphocytes during a secondary infection by viral antigen present on the surfaces of mononuclear phagocytic cells. These antigen-activated T cells then release a variety o…	T. Pang	.	publication type	review
B239	Clinical rule to predict recurrent shock in dengue shock syndrome	2012	Dengue has become a major public-health burden in tropical and subtropical areas of the world, mostly in South-East Asia and Western Pacific Regions. This disease ranges from asymptomatic or mild fever (DF) to severe dengue hemorrhagic fever (DHF) and dengue shock syndrome (DSS). Mortality in dengue infection is mostly due to the severe form of dengue infection especially the DSS. However, very f…	N. T. T. N. T. H. Huy, T. T. Lan, N. T. Thuy, T. T. Tuan, H. M. Nga, C. T. Tuong, V. V. Dat, T. V. Kikuchi, M. Huong, V. T. Hirayama, K.	.	inappropriate content	recurrent shock (this means that paticipants are already in shock)		.	m239	Dengue and other common causes of acute febrile illness in Asia: an active surveillance study in children	2013	BACKGROUND: Common causes of acute febrile illness in tropical countries have similar symptoms, which often mimic those of dengue. Accurate clinical diagnosis can be difficult without laboratory confirmation and disease burden is generally under-reported. Accurate, population-based, laboratory-confirmed incidence data on dengue and other causes of acute fever in dengue-endemic Asian countries are…	M. R. C. Capeding, M. N. Hadinegoro, S. R. Hussain,, II Nallusamy, R. Pitisuttithum, P. Rusmil, K. Thisyakorn, U. Thomas, S. J. Huu Tran, N. Wirawan, D. N. Yoon, I. K. Bouckenooghe, A. Hutagalung, Y. Laot, T. Wartel, T. A.	.	other	no markers
B240	Clinical Trial of Diagnostic Tests and Clinical Algorithms for Dengue in Febrile Subjects in Endemic Areas in Colombia	2018		O. C. C. D. C. D. V. D. Lyda, Cauca Sistema General De Regalias Casanare, Santander Valle Del Cauca Red, Aedes Universidad del Valle, Colombia	.	time	fever of less than 15		.	m240	Dengue and Seven-Day Fever	1909		L. I. M. S. Rogers	.	publication type	letter to Captain Megaw of UK
B241	Clinical Vignettes/Case Reports - Biliary/Pancreas	2015	Introduction: Dengue is one disease entity with different clinical presentations and often with unpredictable clinical evolution and outcome. It is the most frequent arbovirus disease in the world and the most important one in terms of morbidity and mortality. With rising disease burden atypical manifestations have increased as well which are missed most often due to lack of awareness. We present…	T. J. Tee	.	duplicate	duplicate		.	m241	Dengue as a cause of acute undifferentiated fever in Vietnam	2006	BACKGROUND: Dengue is a common cause of fever in the tropics but its contribution to the total burden of febrile illnesses that is presented to primary health facilities in endemic regions such as Vietnam, is largely unknown. We aimed to report the frequency of dengue as a cause of fever in Binh Thuan Province, to describe the characteristics of dengue patients, and analyze the diagnostic accurac…	H. L. d. V. Phuong, P. J. Nga, T. T. Giao, P. T. Hung le, Q. Binh, T. Q. Nam, N. V. Nagelkerke, N. Kager, P. A.	.	other	no markers
B242	Clinical, epidemiologic, and virologic features of dengue in the 1998 epidemic in Nicaragua	2000	From July to December 1998, a hospital- and health center-based surveillance system for dengue was established at selected sites in Nicaragua to better define the epidemiology of this disease. Demographic and clinical information as well as clinical laboratory results were obtained, and virus isolation, reverse transcriptase-polymerase chain reaction, and serologic assays were performed. World He…	E. V. Harris, E. Perez, L. Sandoval, E. Tellez, Y. Perez, M. L. Cuadra, R. Rocha, J. Idiaquez, W. Alonso, R. E. Delgado, M. A. Campo, L. A. Acevedo, F. Gonzalez, A. Amador, J. J. Balmaseda, A.	.	time	time		.	m242	Dengue classification: current WHO vs. the newly suggested classification for better clinical application?	2011	INTRODUCTION: There has been confusion regarding the clinical classification of dengue. The current WHO classification used since the 70s classifies dengue into dengue fever (DF), dengue hemorrhagic fever (DHF), dengue shock syndrome (DSS). In 2009, a new classification of dengue proposed by WHO Tropical Disease Research (TDR) was published in the WHO TDR 2009 dengue guidelines. This new classifi…	S. Kalayanarooj	.	publication type
B243	Clinical, epidemiological and virological features of Dengue virus infections in Vietnamese patients presenting to primary care facilities with acute undifferentiated fever	2010	OBJECTIVES: To explore clinical and virological characteristics and describe the epidemiology of dengue in patients who presented with acute undifferentiated fever (AUF) at primary health centers (PHC) in Binh Thuan Province, Vietnam. METHODS: A prospective observational study was conducted from 2001 to 2006 to study the aetiology in AUF patients. Demographic and clinical information was obtained…	K. T. P. Thai, H. L. Thanh Nga, T. T. Giao, P. T. Hung le, Q. Van Nam, N. Binh, T. Q. Simmons, C. Farrar, J. Hien, T. T. van Doorn, H. R. de Jong, M. D. de Vries, P. J.	.	inappropriate content	primary and secondari dengue infection		.	m243	Dengue disease severity in Indonesian children: an evaluation of the World Health Organization classification system	2007	BACKGROUND: Dengue disease severity is usually classified using criteria set up by the World Health Organization (WHO). We aimed to assess the diagnostic accuracy of the WHO classification system and modifications to this system, and evaluated their potential practical usefulness. METHODS: Patients, admitted consecutively to the hospital with severe dengue, were classified using the WHO classific…	T. E. M. Setiati, A. T. Koraka, P. Supriatna, M. Mac Gillavry, M. R. Brandjes, D. P. Osterhaus, A. D. van der Meer, J. W. van Gorp, E. C. Soemantri, A.	.	irrelevant
B244	Clinical, epidemiological and virological features of Dengue virus infections in Vietnamese patients presenting to primary care facilities with acute undifferentiated fever	2010	OBJECTIVES: To explore clinical and virological characteristics and describe the epidemiology of dengue in patients who presented with acute undifferentiated fever (AUF) at primary health centers (PHC) in Binh Thuan Province, Vietnam. METHODS: A prospective observational study was conducted from 2001 to 2006 to study the aetiology in AUF patients. Demographic and clinical information was obtained…	K. T. P. Thai, H. L. Thanh Nga, T. T. Giao, P. T. Hung le, Q. Van Nam, N. Binh, T. Q. Simmons, C. Farrar, J. Hien, T. T. van Doorn, H. R. de Jong, M. D. de Vries, P. J.	.	duplicate	duplicate		.	m244	Dengue epidemics in two distinct periods reveal distinct epidemiological, laboratorial and clinical aspects in a same scenario: analysis of the 2010 and 2013 epidemics in Mato Grosso do Sul, Brazil	2016	BACKGROUND: Dengue is a major problem in Brazil. Epidemiological and clinical aspects were characterized in patients from two epidemics which occurred in Mato Grosso do Sul, Brazil. METHODS: Dengue cases were classified according to the 2009 WHO criteria, tested by serological and molecular biology tests and analysed for nonstructural protein 1 (NS1) antigenemia. RESULTS: Dengue was confirmed in …	N. R. S. Faria, V. E. Nogueira, R. M. Chouin-Carneiro, T. Nunes, P. C. Simoes, J. B. de Bruycker Nogueira, F. Lima Mda, R. de Oliveira Pinto, L. M. Kubelka, C. F. da Cunha, R. V. de Azeredo, E. L. dos Santos, F. B.	.	irrelevant
B245	Clinical, laboratory and radiological parameters in children with dengue fever and predictive factors for dengue shock syndrome	2008	This article is a prospective study of the clinical, laboratory and radiological picture of children satisfying the case definition criteria of dengue by WHO admitted at Sri Ramachandra Medical College and Research Institute, a suburban tertiary referral centre, to determine the predictive factors for dengue shock syndrome (DSS). Data were analyzed by Chi-squared test and Student's t-test for sig…	B. S. Chacko, G.	.	time	no time mentioned		.	m245	Dengue fever	2014		S. O. Kutsuna, N.	.	publication type
B246	Clinicohematological profile and platelet trends in children with dengue during 2010 epidemic in north India	2012	OBJECTIVE: To study the clinicohematological profile and the platelet trends in children presenting with dengue infection during the 2010 dengue epidemic in north India and to compare the it with previous epidemics. METHODS: This retrospective study was carried out in a tertiary care hospital of North India. Of the 219 children admitted from August 2010 through November 2010 with suspected dengue…	H. F. Mittal, M. M. Arora, S. K. Patil, R.	.	time	no time mentioned		.	m246	Dengue fever activates the L-arginine-nitric oxide pathway: an explanation for reduced aggregation of human platelets	2008	In patients with Dengue fever, a viral inflammatory syndrome, haemorrhage is a significant pathological feature, yet the underlying mechanisms remain unclear. Nitric oxide (NO) is an important regulator of platelet function, inhibiting aggregation, recruitment and adhesion to the vascular endothelium. We have investigated whether changes in the activity of the L-arginine-NO pathway in human plate…	A. C. M. Mendes-Ribeiro, M. B. Siqueira, M. A. Moraes, T. L. Ellory, J. C. Mann, G. E. Brunini, T. M.	.	irrelevant
B247	Clinico-laboratory spectrum of dengue viral infection and risk factors associated with dengue hemorrhagic fever: a retrospective study	2015	BACKGROUND: The incidence of dengue is rising steadily in Malaysia since the first major outbreak in 1973. Despite aggressive measures taken by the relevant authorities, Malaysia is still facing worsening dengue crisis over the past few years. There is an urgent need to evaluate dengue cases for better understanding of clinic-laboratory spectrum in order to combat this disease. METHODS: A retrosp…	T. H. K. Mallhi, A. H. Adnan, A. S. Sarriff, A. Khan, Y. H. Jummaat, F.	.	combined classification	combination of DHF and DSS		.	m247	Dengue fever and dengue haemorrhagic fever: challenges of controlling an enemy still at large	2001	Dengue virus infections are a serious cause of morbidity and mortality in most tropical and subtropical areas of the world: mainly Southeast and South Asia, Central and South America, and the Caribbean. Understanding the pathogenesis of dengue haemorrhagic fever (DHF), the severe form of dengue illness, is a very important and challenging research subject. Viral virulence and immune responses hav…	I. T. Kurane, T.	.	publication type
B248	Clinico-pathological profile of dengue syndrome: an experience in a tertiary care hospital, Dhaka, Bangladesh	2014	Dengue is the fastest emerging arboviral infection and became a major public health concern in tropical and subtropical countries. Dengue infections can result in a wide spectrum of disease severities ranging between dengue fever (DF) to the life-threatening dengue hemorrhagic fever (DHF) and dengue shock syndrome (DSS). This study was performed to find out the varied presentations and laboratory…	M. N. H. Uddin, M. M. Dastider, R. Hasan, Z. Ahmed, Z. Dhar, D. K.	.	time	no time mentioned		.	m248	Dengue Fever and Dengue Hemorrhagic Fever in Adults	2015	Dengue fever and dengue hemorrhagic fever are re-emerging diseases that are endemic in the Tropics. The global prevalence of dengue cases has increased in South-East Asia, Africa, the Western Pacific, and the Americas. The increasingly widespread distribution and the rising incidence of dengue virus infections are related to increased distribution of Aedes aegypti, an increasingly urban populatio…	T. Tantawichien	.	publication type
B249	Coagulation abnormalities in dengue hemorrhagic Fever: serial investigations in 167 Vietnamese children with Dengue shock syndrome	2002	The pathophysiological basis of hemorrhage in dengue infections remains poorly understood, despite the increasing global importance of these infections. A large prospective study of 167 Vietnamese children with dengue shock syndrome documented only minor prolongations of prothrombin and partial thromboplastin times but moderate to severe depression of plasma fibrinogen concentrations. A detailed …	B. A. O. Wills, E. E. Stephens, A. C. Daramola, O. A. Dung, N. M. Loan, H. T. Chau, N. V. Chambers, M. Stepniewska, K. Farrar, J. J. Levin, M.	.	inappropriate comparison	only shock		.	m249	Dengue fever and dengue shock syndrome	1982		D. M. Morens	.	publication type
B250	Co-circulation and co-infections of all dengue virus serotypes in Hyderabad, India 2014	2017	The burden of dengue virus infections increased globally during recent years. Though India is considered as dengue hyper-endemic country, limited data are available on disease epidemiology. The present study includes molecular characterization of dengue virus strains occurred in Hyderabad, India, during the year 2014. A total of 120 febrile cases were recruited for this study, which includes only…	K. G. Vaddadi, C. Jain, P. K. Prasad, V. S. V. Venkataramana, M.	.	inappropriate content	focused on serotype and serum collected within 4 days		.	m250	Dengue Fever in the Darfur Area, Western Sudan	2019	We report an outbreak of dengue in Darfur, western Sudan, during September 2014-April 2015. Dengue virus-specific PCR testing of 50 samples from nonmalaria febrile illness case-patients confirmed 35 dengue cases. We detected 7 cases of dengue shock syndrome and 24 cases of dengue hemorrhagic fever.	A. A. Ahmed, Y. Elmagboul, B. Mohamed, O. Elduma, A. Bashab, H. Mahamoud, A. Khogali, H. Elaagip, A. Higazi, T.	.	other	no markers
B251	Co-circulation and simultaneous co-infection of dengue, chikungunya, and zika viruses in patients with febrile syndrome at the Colombian-Venezuelan border	2018	BACKGROUND: In Colombia, the dengue virus (DENV) has been endemic for decades, and with the recent entry of the chikungunya virus (CHIKV) (2014) and the Zika virus (ZIKV) (2015), health systems are overloaded because the diagnosis of these three diseases is based on clinical symptoms, and the three diseases share a symptomatology of febrile syndrome. Thus, the objective of this study was to use m…	M. Y. R.-S. Carrillo-Hernandez, J. Villamizar, L. J. Gomez-Rangel, S. Y. Martinez-Gutierrez, M.	.	inappropriate content	co-infection		.	m251	Dengue fever rash: white islands in a sea of red	2017		A. Srivastava	.	publication type
B252	Co-circulation of two genotypes of dengue virus serotype 3 in Guangzhou, China, 2009	2012	Dengue is emerging as the most important mosquito borne viral disease in the world. In mainland China, sporadic and large outbreaks of dengue illness caused by the four serotypes of dengue virus (DENV-1 to DENV-4) have been well documented. Guangdong province is the major affected area in China, and DENV-1 has dominantly circulated in Guangdong for a long time. In this study, a family cluster of …	T. Y. Jiang, X. D. Hong, W. X. Zhou, W. Z. Yu, M. Deng, Y. Q. Zhu, S. Y. Qin, E. D. Wang, J. Qin, C. F. Zhang, F. C.	.	inappropriate content	co-infection		.	m252	Dengue fever-induced cold-agglutinin syndrome	2014		D. S. Kulkarni, B.	.	publication type	case report
B253	Co-infections with multiple dengue virus serotypes in patients from 3 different Provinces of Sri Lanka, a dengue hyper endemic country	2016	Background: The circulation of multiple dengue viral (DENV) serotypes in a same locale has caused people to get infected with mixed DENV serotypes in subsequent or simultaneous infections. The objective was to study the clinical presentations together with reverse transcriptase PCR (RT-PCR) and serology of co-infections to identify pattern of disease severity among co-infections in patients from …	T. S. Senaratne, P. N. Muruganathan, K. Noordeen, F. Carr, J.	.	inappropriate content	viral factor		.	m253	Dengue fever--predictors of disease severity and their influence on management	2008		K. H. Sellahewa	.	publication type
B254	Combination of quantitative and morphologic monocyte parameters enhances the performance of the Cbc-Differential in the detection of dengue fever	2011	Objectives: Dengue fever is an increasingly prevalent disease in many countries. While most patients achieve complete recovery, fatal cases occur, often associated with delayed diagnoses. Clinicians rely on laboratory parameters such as leucopenia, thrombocytopenia and monocytosis for suspecting dengue. However, these findings may be absent in many patients. Recent studies demonstrated that dengu…	R. I. Soto, F.	.	inappropriate content	diagnosis performance		.	m254	Dengue haemorrhagic fever: An emerging disease in Nigeria, West Africa	2018	INTRODUCTION: In Nigeria, dengue fever caused by dengue virus, types 1 and 2 has been diagnosed for many years. Although, seroepidemiological surveys have shown that dengue virus activity is, widespread in the country, there is scanty information on dengue, hemorrhagic fever with little attention paid to dengue fever largely, because it presents as classical dengue fever characterized by fever, m…	A. H. O. Fagbami, A. B.	.	other	epidemiology
B255	Combination of three laboratory data as predictor of severe dengue in adults : a retrospective cohort study	2020	BACKGROUND Dengue infection is a worldwide health problem. Treatment is symptomatic, since no specific treatments are available which are effective in early detection. The roles of various clinical and laboratory findings were studied to predict severity of dengue infection. However, risk factors for severe dengue have not been fully investigated. Thus, the aim of the study was to develop a combi…	S. U. Suwarto, S. Widjaja, B.	.	time	unclear time		.	m255	Dengue hemorrhagic Fever and acute compartment syndrome	2013		S. W. Wiwanitkit, V.	.	publication type	letter to editor about intra muscular hematoma
B256	Common determinants of severe Covid-19 infection are explicable by SARS-CoV-2 secreted glycoprotein interaction with the CD33-related Siglecs, Siglec-3 and Siglec-5/14	2018		S. H. Murch	.	duplicate	duplicate		.	m256	Dengue hemorrhagic fever in a peripheral blood stem cell transplant recipient: the first case report	2009	Dengue infection, a mosquito-borne infectious disease in tropical and subtropical areas, has recently become an emerging global disease. The clinical course of dengue infection may be unfavorable in immunocompromised patients. In this report, we present a 16-year old female patient with acute myeloid leukemia who received allogeneic peripheral blood stem cell transplant five months prior to prese…	J. B. Visuthranukul, U. Lawasut, P. Suankratay, C.	.	publication type	case report
B257	Common marmoset (Callithrix jacchus) as a primate model of dengue virus infection: development of high levels of viraemia and demonstration of protective immunity	2011	Dengue virus (DENV) causes a wide range of illnesses in humans: dengue fever (DF), dengue hemorrhagic fever (DHF) and dengue shock syndrome (DSS). Animal models that constantly develop high levels of viraemia are required for the development of protective and preventive measures. Common marmosets (Callithrix jacchus) demonstrated high levels of viraemia after inoculation with clinical isolates of…	T. M. Omatsu, M. L. Hirayama, T. Takasaki, T. Nakamura, S. Tajima, S. Ito, M. Yoshida, T. Saito, A. Katakai, Y. Akari, H. Kurane, I.	.	inappropriate content	model		.	m257	Dengue hemorrhagic fever in an adult traveler returning to Japan	2012	We report the case of a Japanese traveler who developed dengue hemorrhagic fever (DHF) with a probable secondary infection with dengue virus type 2 (DENV-2). DHF usually occurs in children, and rarely in adult travelers. Proper and timely interventions can markedly reduce the mortality rate of DHF patients. The expansion of endemic areas and increased frequency of travel to these areas may sugges…	K. H. Goto, S. Okamoto, K. Kitazawa, T. Abe, K. Moriya, K. Koike, K. Yotsuyanagi, H.	.	publication type	case report
B258	Common variants of chemokine receptor gene CXCR3 and its ligands CXCL10 and CXCL11 associated with vascular permeability of dengue infection in peninsular Malaysia	2015	Dengue causes significantly more human disease than any other arboviruses. It causes a spectrum of illness, ranging from mild self-limited fever, to severe and fatal dengue hemorrhagic fever, as evidenced by vascular leakage and multifactorial hemostatic abnormalities. There is no specific treatment available till date. Evidence shows that chemokines CXCL10, CXCL11 and their receptor CXCR3 are in…	B. P. U.-S. Hoh, H. Zuraihan, Z. Zaiharina, M. Z. Rafidah-Hanim, S. Mahiran, M. Khairudin, N. Y. Benedict, L. H. Masliza, Z. Christopher, K. C. Sazaly, A. B.	.	time	no time mentioned		.	m258	Dengue hemorrhagic fever outbreak in children in Port Sudan	2011	Dengue fever (DF)/dengue hemorrhagic fever (DHF) has emerged as a global public health problem with countries in Asia and the Pacific sharing more than 70% of the disease burden. In 2004-2005 a total of 312 cases admitted to Pediatric and Sea Port Hospitals in Port Sudan were clinically diagnosed as DHF. The mortality rate recorded was 3.8% (n=12). Of the cases 73.4% were patients 5-15 years of a…	A. E. Malik, K. Mohareb, E. Saad, M. Saeed, M. Ageep, A. Soliman, A.	.	irrelevant
B259	Comparison of clinical features and hematologic abnormalities between dengue fever and dengue hemorrhagic fever among children in the Philippines	2005	To demonstrate the differences of clinical features and hematologic abnormalities between dengue fever (DF) and dengue hemorrhagic fever (DHF), 359 pediatric patients admitted St. Luke's Medical Center in Quezon City, between 1999 and 2001 in Metro Manila, and adjoining provinces the Philippines, with a laboratory-confirmed dengue virus infection were evaluated. One third of the patients had DHF,…	C. C. O. Carlos, K. Cinco, M. T. Mapua, C. A. Inoue, S. Cruz, D. J. Pancho, M. A. Tanig, C. Z. Matias, R. R. Morita, K. Natividad, F. F. Igarashi, A. Nagatake, T.	.	inappropriate comparison	DF vs DHF		.	m259	Dengue hemorrhagic fever with special emphasis on immunopathogenesis	2007	Dengue virus infections are a serious cause of morbidity and mortality in most tropical and subtropical areas of the world; Southeast and South Asia, Central and South America, and the Caribbean. Dengue virus infection can be asymptomatic or causes two forms of illness, dengue fever (DF) and dengue hemorrhagic fever (DHF), which is the severe form of dengue illness and often fatal. Pathogenesis o…	I. Kurane	.	publication type
B260	Comparison of NS1 antigen detection ELISA, real time RT-PCR and virus isolation for rapid diagnosis of dengue infection in acute phase	2014	BACKGROUND & OBJECTIVES: Diagnosis of dengue infection in acute phase is important for clinical care, implementing control measures, surveillance and research. Currently, dengue fever is diagnosed by means of virus isolation, reverse transcriptase PCR or IgM and IgG based ELISA. Given the limitations of all the existing diagnostic methods, there is a need for rapid, sensitive and high throughput …	N. H. B. Ahmed, S.	.	inappropriate content	test accuracy		.	m260	Dengue illness impacts daily human mobility patterns in Iquitos, Peru	2019	BACKGROUND: Human mobility plays a central role in shaping pathogen transmission by generating spatial and/or individual variability in potential pathogen-transmitting contacts. Recent research has shown that symptomatic infection can influence human mobility and pathogen transmission dynamics. Better understanding the complex relationship between symptom severity, infectiousness, and human mobil…	K. L. P.-S. Schaber, V. A. Morrison, A. C. Elson, W. H. D. Rothman, A. L. Mores, C. N. Astete-Vega, H. Scott, T. W. Waller, L. A. Kitron, U. Elder, J. P. Barker, C. M. Perkins, T. A. Vazquez-Prokopec, G. M.	.	irrelevant
B261	Comparison of the transcriptional profiles of patients with dengue fever and dengue hemorrhagic fever reveals differences in the immune response and clues in immunopathogenesis	2010	Introduction: Dengue infection demonstrates a wide spectrum of clinical manifestations from mild disease (dengue fever) to severe dengue hemorrhagic fever, but the immunopathogenic mechanisms involved in disease severity are not clear. Objective: Differentially expressed genes associated to immune response were indentified from peripheral blood mononuclear cells of Colombian children with dengue …	N. M. Houghton-Triviño, K. Giaya, K. Rodríguez, J. A. Bosch, I. Castellanos, J. E.	.	time	day 4 -7		.	m261	Dengue illness index-A tool to characterize the subjective dengue illness experience	2018	Dengue virus infections are a major cause of febrile illness that significantly affects individual and societal productivity and drives up health care costs principally in the developing world. Two dengue vaccine candidates are in advanced clinical efficacy trials in Latin America and Asia, and another has been licensed in more than fifteen countries but its uptake has been limited. Despite these…	S. J. A. Thomas, L. Hendrickx, K. Erpicum, M. Tomashek, K. M. Cassetti, M. C. Laughlin, C. Precioso, A. Schmidt, A. C. Narvaez, F. Siqueira, J. B. Tissera, H. Edelman, R.	.	irrelevant
B262	Complement alternative pathway genetic variation and Dengue infection in the Thai population	2013	Dengue disease is a mosquito-borne infection caused by Dengue virus. Infection may be asymptomatic or variably manifest as mild Dengue fever (DF) to the most severe form, Dengue haemorrhagic fever (DHF). Mechanisms that influence disease severity are not understood. Complement, an integral component of the immune system, is activated during Dengue infection and the degree of activation increases …	R. V. Kraivong, S. Limpitikul, W. Malasit, P. Tangthawornchaikul, N. Botto, M. Screaton, G. R. Mongkolsapaya, J. Pickering, M. C.	.	time	time		.	m262	Dengue illness: clinical features and pathogenesis	2007	The incidence and geographical distribution of dengue has gradually increased during the past decade. This review is an update on dengue virus infections, based on our clinical and laboratory experiences in the Philippines and on other relevant literature. The differential diagnosis of this disease is discussed, especially for use by clinicians where dengue is not endemic. The complex pathogenesi…	K. S. Oishi, M. Mapua, C. A. Natividad, F. F.	.	irrelevant
B263	Complement factor H gene (CFH) polymorphisms C-257T, G257A and haplotypes are associated with protection against severe dengue phenotype, possible related with high CFH expression	2013	Four genetic polymorphisms located at the promoter (C-257T) and coding regions of CFH gene (exon 2 G257A, exon 14 A2089G and exon 19 G2881T) were investigated in 121 dengue patients (DENV-3) in order to assess the relationship between allele/haplotypes variants and clinical outcomes. A statistical value was found between the CFH-257T allele (TT/TC genotypes) and reduced susceptibility to severe d…	A. F. R. M. Pastor, L. Neto, J. W. Nascimento, E. J. Calzavara-Silva, C. E. Gomes, A. L. Silva, A. M. Cordeiro, M. T. Braga-Neto, U. Crovella, S. Gil, L. H. Marques, E. T., Jr. Acioli-Santos, B.	.	combined classification	combination of DHF and DSS		.	m263	Dengue in adults admitted to a referral hospital in Hanoi, Vietnam	2015	Knowledge of adult dengue virus (DENV) infection from Hanoi, Vietnam, is limited. In 2008, we prospectively studied 143 (77 male) confirmed (nonstructural 1 antigen enzyme-linked immunosorbent assay [ELISA], DENV polymerase chain reaction, paired serology) adult dengue patients of median age 23.5 (range 16-72) years. They were admitted to the National Hospital for Tropical Diseases, Hanoi, on med…	W. R. F. Taylor, A. Pham, K. T. Le, H. N. M. Tran, N. T. H. Tran, G. V. Nguyen, B. T. Nguyen, M. V. Nguyen, L. T. Yacoub, S. Nguyen, H. T. T. Nguyen, H. H. Nguyen, H. D. Wertheim, H. Horby, P. Farrar, J. Trinh, L. T. M. Nguyen, K. V.	.	irrelevant
B264	Complete genetic characterization of a Brazilian dengue virus type 3 strain isolated from a fatal outcome	2006	We have determined the complete nucleotide and the deduced amino acid sequences of Brazilian dengue virus type 3 (DENV-3) from a dengue case with fatal outcome, which occurred during an epidemic in the state of Rio de Janeiro, Brazil, in 2002. This constitutes the first complete genetic characterization of a Brazilian DENV-3 strain since its introduction into the country in 2001. DENV-3 was respo…	M. P. d. S. Miagostovich, F. B. Fumian, T. M. Guimaraes, F. R. da Costa, E. V. Tavares, F. N. Coelho, J. O. Nogueira, R. M.	.	inappropriate content	fatal outcome		.	m264	Dengue in an elderly patient	2010	Although elderly populations are more exposed to the risk of getting dengue, the clinical peculiarities of this disease in this age range are not well known. This report is about an 80-year-old woman with dengue complications, self-medicated with salicylate. Literature indicates a more severe clinical condition, high hospitalization rate and significant mortality. This is caused by previous infec…	M. L. M. Gorzoni, I. F. Pires, S. L.	.	irrelevant
B265	Complete genome characterization and evolutionary analysis of serotype-4 associated with severe dengue	2017	Dengue virus circulates as four independent serotypes posing a major public health threat around the globe. In the recent years, frequent dengue outbreaks are being reported in many parts of the world including India. Among four serotypes, Den-4 is the least sampled and studied serotype until recent times, but the reported cases with Den-4 infections were mostly known to associate with severe den…	K. G. Vaddadi, C. Venkataramana, M.	.	inappropriate comparison	only severe cases		.	m265	Dengue in Bali: Clinical characteristics and genetic diversity of circulating dengue viruses	2017	A high number of dengue cases are reported annually in Bali. Despite the endemicity, limited data on dengue is available for Bali localities. Molecular surveillance study was conducted to explore the clinical and virological characteristics of dengue patients in urban Denpasar and rural Gianyar areas in Bali during the peak season in 2015. A total of 205 adult dengue-suspected patients were recru…	D. M. Megawati, S. Yohan, B. Lestarini, A. Hayati, R. F. Meutiawati, F. Suryana, K. Widarsa, T. Budiyasa, D. G. Budiyasa, N. Myint, K. S. A. Sasmono, R. T.	.	irrelevant
B266	Complete genome sequencing and evolutionary analysis of dengue virus serotype 1 isolates from an outbreak in Kerala, South India	2012	In this study, dengue virus (DENV) isolates from a localized, small-scale, non-seasonal dengue outbreak were genetically characterized. The outbreak occurred during the pre-monsoon months (April-May) in a medical college campus in Kerala, South India in 2009 affecting 76 people. Analysis of 39 viral RNA positive serum samples by a serotype specific reverse-transcription polymerase chain reaction …	M. M. Anoop, A. J. Jayakumar, B. Issac, A. Nair, S. Abraham, R. Anupriya, M. G. Sreekumar, E.	.	inappropriate comparison	no comparison		.	m266	Dengue in children: a systematic review of clinical and laboratory factors associated with severity	2015	Dengue is a potentially life-threatening illness, and children are at higher risk of severity. This review aimed to systematize the identified clinical and laboratory parameters associated with severe dengue in children, as monitoring these signs and fluid-replacement therapy are actually the cornerstones of dengue treatment. Of the 527 studies initially reviewed, 21 were selected as follows: thr…	M. D. C. Wakimoto, L. A. Guaraldo, L. Damasceno, L. S. Brasil, P.	.	irrelevant
B267	Composition of pleural fluid in dengue hemorrhagic fever	2011		B. P. Chavalittamrong, P. Pongpipat, D. Habanananda, S. Tuchinda, M.	.	abstract only	cannot contact after several efforts		.	m267	Dengue in infants: an overview	2010	Dengue virus (DV) infection causes either a benign syndrome, dengue fever, or a severe syndrome, dengue haemorrhagic fever/dengue shock syndrome (DHF/DSS), that is characterized by systemic capillary leakage, thrombocytopaenia and hypovolaemic shock. DHF/DSS occur mainly due to secondary infection by a heterotype DV infection in children and adults but in infants even primary infection by DV caus…	A. C. Jain, U. C.	.	publication type
B268	Composition of pleural fluid in dengue hemorrhagic fever	1981		P. V. Futrakul, S. Poshyachinda, M. Mitrakul, C. Cherdboonchart, V. Kanthirat, V.	.	error	duplicate		.	m268	[Dengue in New Caledonia. Study of 68 pediatric cases]	2001	UNLABELLED: New Caledonia is a French territory of Pacific Ocean, where frequent dengue outbreaks occur. In 1995 and 1996, 3042 cases (including 18.3% children) were diagnosed in Pasteur Institute of Noumea. PATIENTS AND METHODS: This work was a clinical and biological study of 68 in-patients of different ethnical groups in children. Among these young patients, 14 cases of dengue hemorrhagic feve…	P. L. Bouree, A. Anquetil, R. Menager, C.	.	irrelevant
B269	Contrasting associations of polymorphisms in Fc gamma RIIa and DC-SIGN with the clinical presentation of dengue infection in a Mexican population	2019	Dengue virus (DENV) causes a spectrum of illness from asymptomatic infection, to a mild febrile illness, to occasional more severe complications including hemorrhage and shock. Dengue is endemic in the state of Morelos, Mexico. Two single nucleotide polymorphisms (SNPs), rs1801274 of Fc gamma RIIa and rs4804803 of DC-SIGN, have been associated with protection from or susceptibility to severe deng…	C. A. A.-L. Noecker, I. Y. Galeana-Hernandez, M. Ramos-Castaneda, J. Martinez-Vega, R. A.	.	time	time		.	m269	Dengue in the Context of the Integrated Management of Childhood Illness	2016		J. W. Deen, M. W. Jaenisch, T.	.	publication type
B270	Contrasting associations of polymorphisms in FcgammaRIIa and DC-SIGN with the clinical presentation of dengue infection in a Mexican population	2014	Dengue virus (DENV) causes a spectrum of illness from asymptomatic infection, to a mild febrile illness, to occasional more severe complications including hemorrhage and shock. Dengue is endemic in the state of Morelos, Mexico. Two single nucleotide polymorphisms (SNPs), rs1801274 of FcgammaRIIa and rs4804803 of DC-SIGN, have been associated with protection from or susceptibility to severe dengue…	C. A. A.-L. Noecker, I. Y. Galeana-Hernandez, M. Ramos-Castaneda, J. Martinez-Vega, R. A.	.	time	unclear sampling time		.	m270	Dengue infection with multiorgan dysfunction: SOFA score, arterial lactate and serum albumin levels are predictors of outcome	2015		S. P. Jog, S. Rajhans, P. Zirpe, K. Dixit, S. Pillai, L. Shah, J. Penurkar, M. Kakrani, A. Yadav, A. Kadapatti, K. Pawar, B. Salunke, D. Joshi, P. Deshpande, A. Gurav, S. Patel, D.	.	irrelevant
B271	Contributing Factor of Asthma for Developing Severe Dengue	2017	RATIONALE: Dengue is a self-limited, viral infection transmitted by mosquitoes with clinical presentations, from undifferentiated fever to severe dengue that may cause death. Epidemiologic studies had associated asthma with severe dengue, our study aims to describe demographic characteristics and clinical manifestations of laboratory confirmed dengue cases with past medical history of asthma. MET…	L. I. V. Alvarado, J. Santini, E. Tavarez, M. Rodriguez, N. Vargas, L. Perez, J. Velazquez, V.	.	inappropriate content	not a marker		.	m271	Dengue infection: a growing global health threat	2007	Dengue infection, one of the most devastating mosquito-borne viral diseases in humans, is now a significant problem in several tropical countries. The disease, caused by the four dengue virus serotypes, ranges from asymptomatic infection to undifferentiated fever, dengue fever (DF), and severe dengue hemorrhagic fever (DHF) with or without shock. DHF is characterized by fever, bleeding diathesis …	M. T. Hemungkorn, U. Thisyakorn, C.	.	irrelevant
B272	Core-Peripheral Temperature Gradient and Blood Lactate Level as Markers of Prognosis in Children with Dengue	2020	BACKGROUND Severe Dengue is an important cause of childhood morbidity in many tropical regions. Dengue virus (DENV) infection leads to a range of outcomes including subclinical infection, undifferentiated febrile illness, Dengue fever (DF), life-threatening syndromes with fluid loss and hypotensive shock or other severe manifestations such as bleeding and organ failure. It therefore becomes essen…	P. D. Mittal, S. R. K. Rao, Y. K. Midha, T. Dwivedi, G. N.	.	inappropriate content	mortality rate		.	m272	Dengue or Three-Day Fever	1919		R. A. Murphy	.	publication type
B273	Correction: Immune Response to Dengue Virus Infection in Pediatric Patients in New Delhi, India-Association of Viremia, Inflammatory Mediators and Monocytes with Disease Severity	2016	Dengue virus, a mosquito-borne flavivirus, is a causative agent for dengue infection, which manifests with symptoms ranging from mild fever to fatal dengue shock syndrome. The presence of four serotypes, against which immune cross-protection is short-lived and serotype cross-reactive antibodies that might enhance infection, pose a challenge to further investigate the role of virus and immune resp…	M. K. Singla, M. Sethi, T. Kabra, S. K. Lodha, R. Chandele, A. Medigeshi, G. R.	.	time	late sampling		.	m273	Dengue Patients Treated with Doxycycline Showed Lower Mortality Associated to a Reduction in IL-6 and TNF Levels	2015	OBJECTIVE: To determine the effect of doxycycline treatment on cytokine levels, including tumor necrosis factor (TNF) and interleukin 6 (IL-6), and mortality in dengue patients at high risk of complication. METHODS: A group of dengue hemorrhagic fever patients (n=231) were randomized to receive either standard supportive care or supportive care in addition to oral doxycycline twice daily for 7 da…	T. M. Z.-C. Fredeking, J. E. Gonzalez-Martinez, P. Moguel-Rodriguez, W. Sanchez, E. C. Foster, M. J. Diaz-Quijano, F. A.	.	irrelevant	doxycycline on serum IL-6 and TNF levels
B274	Correlation between complement component levels and disease severity in dengue patients in Indonesia	2013	Dengue hemorrhagic fever (DHF) is a severe form of dengue fever (DF). Recent in vitro studies indicate that complement reduces the infection-enhancing activity of dengue antibodies, suggesting its in vivo role in controlling viremia levels and disease severity. In this study, the complement hemolytic activity (CH50) and levels of complement components and related factors in dengue patients in Ind…	A. H. Yamanaka, E. Mulyatno, K. C. Susilowati, H. Ginting, A. P. Sary, D. D. Soegijanto, S. Konishi, E.	.	combined classification	DHF vs DF		.	m274	Dengue shock syndrome	2016	Dengue fever is a mosquito-borne arthropod-borne viral (arboviral) tropical disease in humans affecting 50-528 million people worldwide. The acute abdominal complications of dengue fever are acute appendicitis, acute pancreatitis, acute acalculous cholecystitis and non-specific peritonitis. Acute pancreatitis with new onset diabetes in dengue shock syndrome (DSS) is very rarely reported. We descr…	S. R. S. Sudulagunta, M. B. Sepehrar, M. Bangalore Raja, S. K. Nataraju, A. S. Kumbhat, M. Sathyanarayana, D. Gummadi, S. Burra, H. K.	.	publication type	case report
B275	Correlation between detection of plasminogen cross-reactive antibodies and hemorrhage in dengue virus infection	1994	Although dengue fever (DF) is usually self-limited, some patients experience severe and prolonged illness characterized by capillary leakage, which may progress to hypovolemic shock (dengue hemorrhagic fever/dengue shock syndrome; DHF/DSS) with hemorrhage of unknown etiology. Development of antibodies potentially cross-reactive to plasminogen has been reported in a high percentage of Thai patient…	E. P. Chungue, L. Roche, C. Gestas, P. Glaziou, P. Markoff, L. J.	.	time	time		.	m275	Dengue shock syndrome or dehydration? The importance of considering clinical severity when classifying patients with dengue	2014		L. C. Thomas, A. Teyssou, R.	.	publication type	letter to the checked articles
B276	Correlation of altered expression of a long non-coding RNA, NEAT1, in peripheral blood mononuclear cells with dengue disease progression	2017	The association of long non-coding RNAs (lncRNAs) with dengue disease progression is currently unknown. Therefore, the present study aimed to identify lncRNAs in different categories of dengue patients and evaluate their association with dengue disease progression. Herein, we examined the expression profiles of lncRNAs and protein-coding genes between other febrile illness (OFI) and different gra…	A. D. G. Pandey, S. Shukla, S. Das, S. Ghosal, S. Pal, M. Bandyopadhyay, B. Ramachandran, V. Basu, N. Sood, V. Pandey, P. Chakrabarti, J. Vrati, S. Banerjee, A.	.	time	unclear sampling time		.	m276	Dengue virus 3 clinical isolates show different patterns of virulence in experimental mice infection	2010	Dengue virus (DENV) may cause symptomatic infection with mild, undifferentiated febrile illness called classical dengue fever (DF) or a more severe disease, potentially fatal, known as dengue hemorrhagic fever (DHF) or dengue shock syndrome. The pathogenesis of DHF is based on the virulence of the infecting DENV and depends on the infecting serotypes and genotypes; it is also based on the immunop…	G. P. F. Ferreira, L. B. Coelho, L. F. S, P. A., Jr. Cecilio, A. B. Ferreira, P. C. Bonjardim, C. A. Arantes, R. M. Campos, M. A. Kroon, E. G.	.	other	mice model
B277	Correlation of serotype-specific dengue virus infection with clinical manifestations	2012	BACKGROUND: Disease caused by the dengue virus (DENV) is a significant cause of morbidity throughout the world. Although prior research has focused on the association of specific DENV serotypes (DENV-1, DENV-2, DENV-3, and DENV-4) with the development of severe outcomes such as dengue hemorrhagic fever and dengue shock syndrome, relatively little work has correlated other clinical manifestations …	E. S. M. Halsey, M. A. Gotuzzo, E. Fiestas, V. Suarez, L. Vargas, J. Aguayo, N. Madrid, C. Vimos, C. Kochel, T. J. Laguna-Torres, V. A.	.	inappropriate content	serotype		.	m277	Dengue virus 4 (DENV-4) re-emerges after 30 years in Brazil: cocirculation of DENV-2, DENV-3, and DENV-4 in Bahia	2015	Dengue fever (DF) is a mosquito-borne viral disease of great concern in tropical and subtropical regions of the world. One important cause of the increase in DF is rapid development and urbanization has led to proliferation of the Aedes aegypti mosquito, the vector responsible for transmission of the illness. Surveillance of dengue virus (DENV) infection in Brazil shows the predominance of DENV-1…	G. S. P. Campos, A. C. Brandao, C. J. Bandeira, A. C. Sardi, S. I.	.	other
B278	Correlation of serum levels of macrophage migration inhibitory factor with disease severity and clinical outcome in dengue patients	2006	Dengue virus infection can cause mild dengue fever (DF) or severe dengue hemorrhagic fever (DHF) and dengue shock syndrome (DSS). Cytokines are believed to be involved in the pathogenesis of dengue infection. However, the role of the pro-inflammatory cytokine macrophage migration inhibitory factor (MIF) in dengue infection is unclear. In this study, serum levels of MIF in adult dengue patients wi…	L. C. L. Chen, H. Y. Liu, C. C. Shiesh, S. C. Chen, S. H. Liu, H. S. Lin, Y. S. Wang, S. T. Shyu, H. W. Yeh, T. M.	.	time	late sampling		.	m278	Dengue Virus Control of Type I IFN Responses: A History of Manipulation and Control	2015	The arthropod-borne diseases caused by dengue virus (DENV) are a major and emerging problem of public health worldwide. Infection with DENV causes a series of clinical manifestations ranging from mild flu syndrome to severe diseases that include hemorrhage and shock. It has been demonstrated that the innate immune response plays a key role in DENV pathogenesis. However, in recent years, it was sh…	J. A. U.-I. Castillo Ramirez, S.	.	irrelevant
B279	Correlation of serum levels of macrophage migration inhibitory factor with disease severity and clinical outcome in dengue patients	2006	Dengue virus infection can cause mild dengue fever (DF) or severe dengue hemorrhagic fever (DHF) and dengue shock syndrome (DSS). Cytokines are believed to be involved in the pathogenesis of dengue infection. However, the role of the pro-inflammatory cytokine macrophage migration inhibitory factor (MIF) in dengue infection is unclear. In this study, serum levels of MIF in adult dengue patients wi…	L. C. L. Chen, H. Y. Liu, C. C. Shiesh, S. C. Chen, S. H. Liu, H. S. Lin, Y. S. Wang, S. T. Shyu, H. W. Yeh, T. M.	.	duplicate	duplicate		.	m279	Dengue virus infection during infancy	2001		C. T. Pancharoen, U.	.	publication type	short report
B280	Could peak proteinuria determine whether patient with dengue fever develop dengue hemorrhagic/dengue shock syndrome?--a prospective cohort study	2011	BACKGROUND: Worldwide there is a need to develop simple effective predictors that can distinguish whether a patient will progress from dengue fever (DF) to life threatening dengue hemorrhagic (DHF) or dengue shock syndrome (DSS). We explored whether proteinuria could be used as such a marker. METHODS: We included patients admitted to hospital with suspected dengue fever. Starting at enrollment un…	F. F. P. Vasanwala, R. Fook-Chong, S. Ng, J. M. Suhail, S. M. Lee, K. H.	.	combined classification	DHF/DSS		.	m280	Dengue virus infection of the Aedes aegypti salivary gland and chemosensory apparatus induces genes that modulate infection and blood-feeding behavior	2012	The female Aedes aegypti salivary gland plays a pivotal role in bloodmeal acquisition and reproduction, and thereby dengue virus (DENV) transmission. It produces numerous immune factors, as well as immune-modulatory, vasodilatory, and anti-coagulant molecules that facilitate blood-feeding. To assess the impact of DENV infection on salivary gland physiology and function, we performed a comparative…	S. R. Sim, J. L. Dimopoulos, G.	.	other
B281	Crossed immunoelectrophoresis for the detection of split products of the third complement in dengue hemorrhagic fever. I. Observations in patients' plasma	2016	Crossed immunoelectrophoresis was applied to detect the products of the third component of complement (C3) activation in plasma of patients suffering from dengue hemorrhagic fever (DHF), using inulin-treated normal human sera as positive control. In DHF, C3 split products were demonstrated in severely ill patients classified as having Grade III and Grade IV disease. These split products rapidly d…	V. B. Churdboonchart, N. Futrakul, P.	.	time	time		.	m281	Dengue virus infection: Need for appropriate laboratory tests for diagnosis and management of the condition in children during an outbreak	2015	BACKGROUND: Outbreaks of dengue infection occur in several parts of India with clockwork precision closely related to changing seasons. Most recent outbreak in Puducherry occurred between October 2012 and January 2013, affected a sizable pediatric population. A prospective study was done to characterize the demographic, diagnostic and clinical profile of pediatric patients in a tertiary care cent…	H. N. Palanivel, S. Subramaniyan, A. Ratnam, P. V. Kanungo, R.	.	irrelevant
B282	Cross-reactivity and expansion of dengue-specific T cells during acute primary and secondary infections in humans	2011	Serotype-cross-reactive memory T cells responding to secondary dengue virus (DENV) infection are thought to contribute to disease. However, epitope-specific T cell responses have not been thoroughly compared between subjects with primary versus secondary DENV infection. We studied CD8(+) T cells specific for the HLA-A*1101-restricted NS3(133) epitope in a cohort of A11(+) DENV-infected patients t…	H. B. Friberg, H. Toyosaki-Maeda, T. Potts, J. A. Greenough, T. Kalayanarooj, S. Gibbons, R. V. Nisalak, A. Srikiatkhachorn, A. Green, S. Stephens, H. A. Rothman, A. L. Mathew, A.	.	inappropriate content	primary and secondary dengue infection		.	m282	Dengue virus inhibits human hematopoietic progenitor growth in vitro	1997	Dengue disease, whether it be classical dengue fever (DF), dengue hemorrhagic fever (DHF), or dengue shock syndrome (DSS), is frequently associated with hematologic disorders. The underlying cause of these abnormalities is unknown. To determine if an inhibitory effect on human hematopoietic progenitor growth can be observed, normal cord blood mononuclear cells were exposed to low-passaged clinica…	B. C. Murgue, O. Guigon, M. Chungue, E.	.	irrelevant
B283	Cross-reactivity and expansion of dengue-specific T cells during acute primary and secondary infections in humans	2011	Serotype-cross-reactive memory T cells responding to secondary dengue virus (DENV) infection are thought to contribute to disease. However, epitope-specific T cell responses have not been thoroughly compared between subjects with primary versus secondary DENV infection. We studied CD8(+) T cells specific for the HLA-A*1101-restricted NS3(133) epitope in a cohort of A11(+) DENV-infected patients t…	H. B. Friberg, H. Toyosaki-Maeda, T. Potts, J. A. Greenough, T. Kalayanarooj, S. Gibbons, R. V. Nisalak, A. Srikiatkhachorn, A. Green, S. Stephens, H. A. Rothman, A. L. Mathew, A.	.	duplicate	duplicate		.	m283	Dengue virus neither directly mediates hyperpermeability nor enhances tumor necrosis factor-alpha-induced permeability in vitro	2014	The mechanisms of endothelial barrier dysfunction in dengue disease remain poorly understood. Endothelial cell (EC) death due to virus infection or in combination with an infection-induced cytokine storm is deemed as one of the major causes of plasma leakage. Using an in vitro model of human endothelia and several dengue virus (DENV) strains (including a clinical isolate), the direct consequence …	M. E.-M. Raekiansyah, L. A. Okamoto, K. Kubo, T. Morita, K.	.	irrelevant
B284	Cytokine changes in adult dengue hemorrhagic fever	2012	Background: Dengue, which is hyperendemic in tropical and subtropical countries, can cause severe plasma leakage, bleeding, and organ impairment. Cytokines associated with disease severity may serve as useful biomarkers for predicting disease outcome. Methods: From our primarily dengue virus 1-infected adult cohort, we collected blood from 220 polymerase chain reaction (PCR)-positive patients at …	K. Y. L. Pok, L. Lye, D. C. Lee, V. Leo, Y. S. Barkham, T. Ng, L. C.	.	inappropriate comparison	excluded, DHF vs non-DHF		.	m284	Dengue virus neutralization and antibody-dependent enhancement activities of human monoclonal antibodies derived from dengue patients at acute phase of secondary infection	2013	Public health concern about dengue diseases, caused by mosquito-borne infections with four serotypes of dengue virus (DENV-1-DENV-4), is escalating in tropical and subtropical countries. Most of the severe dengue cases occur in patients experiencing a secondary infection with a serotype that is different from the first infection. This is believed to be due to antibody-dependent enhancement (ADE),…	T. S. Sasaki, C. Kurosu, T. Nishimura, M. Asai, A. Omokoko, M. D. Pipattanaboon, C. Pitaksajjakul, P. Limkittikul, K. Subchareon, A. Chaichana, P. Okabayashi, T. Hirai, I. Leaungwutiwong, P. Misaki, R. Fujiyama, K. Ono, K. Okuno, Y. Ramasoota, P. Ikuta, K.	.	irrelevant
B285	Cytokine expression in dengue fever and dengue hemorrhagic fever patients with bleeding and severe hepatitis	2011	Dengue is the most common mosquito-borne flaviviral infection in the world today. Several factors contribute and act synergistically to cause severe infection. One of these is dysregulated host immunological mediators that cause transient pathophysiology during infection. These mediators act on the endothelium to increase vascular permeability, which leads to plasma leakage compromising hemodynam…	H. A. P. Imad, W. Phonrat, B. Chotivanich, K. Charunwatthana, P. Muangnoicharoen, S. Khusmith, S. Tantawichien, T. Phadungsombat, J. Nakayama, E. Konishi, E. Shioda, T.	.	time	within 5 days		.	m285	Dengue virus potentially promotes migratory responses on endothelial cells by enhancing pro-migratory soluble factors and miRNAs	2019	The most life-threatening effect of the Dengue virus (DENV) infection is an acute destabilization of the microvascular endothelial cell (MEC) barrier leading to plasma leakage, hypovolemic shock and haemorrhage. However, the underlying cellular mechanisms responsible for the dysfunction of MECs are not well understood. To identify potential cellular processes altered during DENV infection of MECs…	D. A. G.-D. Alvarez-Diaz, A. A. Orozco-Garcia, E. Puerta-Gonzalez, A. Bermudez-Santana, C. I. Gallego-Gomez, J. C.	.	irrelevant
B286	Cytokine factors present in dengue patient sera induces alterations of junctional proteins in human endothelial cells	2012	Plasma leakage in severe dengue has been postulated to be associated with skewed cytokine immune responses. In this study, the association of cytokines with vascular permeability in dengue patients was investigated. Human serum samples collected from 48 persons (13 with dengue fever, 29 with dengue hemorrhagic fever, and 6 healthy) were subjected to cytokines analysis by using Luminex Multiplex T…	R. W. Appanna, S. M. Ponnampalavanar, S. A. Lum, L. C. Sekaran, S. D.	.	combined classification	DF vs DHF		.	m286	Dengue virus seroprevalence among febrile patients in Bamako, Mali: results of a 2006 surveillance study	2011	BACKGROUND: Dengue viruses (DENV) are endemic in over 100 countries worldwide, and annually 50 to 100 million people are infected by one of the four DENV serotypes, whereas over 2.5 billion people are at risk for infection. West African countries lack the surveillance to determine the true incidence of dengue; hence, this disease is likely significantly underestimated. In Mali, ?14 million people…	E. K. C. Phoutrides, M. B. George, C. M. Sacko, A. Traore, S. Bessoff, K. Wiley, M. R. Kolivras, K. N. Adelman, Z. Traore, M. Hunsperger, E. A.	.	irrelevant
B287	Cytokine gene expression and protein production in peripheral blood mononuclear cells of children with acute dengue virus infections	2002	Plasma leakage in dengue hemorrhagic fever (DHF) is associated with elevated plasma levels of cytokines. To define further the contribution of immune activation to DHF and the source of cytokines, we analyzed the production of cytokines in peripheral blood mononuclear cells (PBMC) obtained from children with dengue, using RT-PCR and immunostaining. Tumor necrosis factor-alpha (TNF-alpha) and TNF-…	S. J. M. Gagnon, M. Kurane, I. Green, S. Vaughn, D. W. Kalayanarooj, S. Suntayakorn, S. Ennis, F. A. Rothman, A. L.	.	combined classification	DF vs DHF		.	m287	[Dengue virus serotype 1 (DENV-1) from Colombia: its contribution to dengue occurrence in Santander]	2013	INTRODUCTION: Between 1998 and 2008 all dengue virus serotypes circulated in the Departamento de Santander, an endemic region in northeastern Colombia. No information is available as to the role of serotype 1 (DENV-1) with respect to epidemiology of dengue. OBJECTIVE: To analyze the relationship between changes in DENV-1 predominance with respect to genetic diversity, prevalence of others serotyp…	R. E. O.-B. Ocazionez-Jimenez, A. S. Gomez-Rangel, S. Y. Miranda-Esquivel, D. R.	.	irrelevant
B288	Cytokine patterns during dengue shock syndrome	2003	OBJECTIVE: To investigate the patterns of tumor necrosis factor-alpha (TNF-alpha), interleukin-1beta (IL-1beta), IL-6, interferon-gamma (IFN-gamma) and interleukin-1 receptor antagonist (IL-1Ra) during the course of dengue shock syndrome. DESIGN: Prospective clinical study. SETTING: Pediatric Intensive Care Unit, Dr. Kariadi Hospital, the university hospital of Diponegoro University, Semarang, In…	C. v. G. Suharti, E. C. Dolmans, W. M. Setiati, T. E. Hack, C. E. Djokomoeljanto, R. van der Meer, J. W.	.	inappropriate comparison	only shock cases		.	m288	Dengue Virus Serotypes 1 and 2 Responsible for Major Dengue Outbreaks in Nepal: Clinical, Laboratory, and Epidemiological Features	2017	Dengue virus (DENV) is expanding toward previously nonendemic areas. DENV has recently been introduced in Nepal with limited information. We report the clinical features and serotype distribution of DENV in Nepal during the 2010 outbreaks. A total of 1,215 clinical dengue cases at two major hospitals of central and western Nepal were investigated. Demographic, clinical, and laboratory parameters …	S. P. B. Dumre, R. Shakya, G. Shrestha, S. K. Cherif, M. S. Ghimire, P. Klungthong, C. Yoon, I. K. Hirayama, K. Na-Bangchang, K. Fernandez, S.	.	irrelevant
B289	Cytokine responses to dengue infection among Puerto Rican patients	1994	Recently, a strong correlation between high concentration of tumor necrosis factor (TNF alpha) in blood and severity of dengue hemorrhagic fever/dengue shock syndrome has been reported from Asia and the Pacific. We wished to determine if a similar relationship could be found in dengue patients in the Americas where adult patients with severe syndromes have been observed more frequently than in As…	G. B. Kuno, R. E.	.	time	within 7 days after onset of fever		.	m289	Dengue virus serotypes in Jamaica, 2003-2007	2011	BACKGROUND: Dengue virus (DENV) infection is increasing in prevalence and severity globally. The severity of dengue is influenced by several factors including the immune response, viral and host genetic factors. METHOD: The DENV serotypes were determined in 770 serum samples from dengue immunoglobulin (Ig) M antibody positive (n = 469), dengue IgM negative (n = 185) and dengue antibody negative (…	M. G. S. Brown, R. A. Vickers, I. E. Heslop, O. D. Smikle, M. F.	.	irrelevant
B290	Cytokine Signature Associated with Disease Severity in Dengue	2019	Dengue is the most rapidly spreading viral disease transmitted by the bite of infected Aedes mosquitos. The pathogenesis of dengue is still unclear; although host immune responses and virus serotypes have been proposed to contribute to disease severity. In this study, we examined the circulating dengue virus (DENV) and measured plasma levels of inflammatory mediators. Ninety-eight patients during…	A. R. K. M. Patro, S. Prusty, B. K. Singh, D. K. Gaikwad, S. Saswat, T. Chattopadhyay, S. Das, B. K. Tripathy, R. Ravindran, B.	.	time	unclear time		.	m290	Dengue virus type 2 modulates endothelial barrier function through CD73	2013	Dengue hemorrhagic fever is characterized by a unique vascular leakage syndrome. The mechanisms of endothelial barrier dysfunction in dengue hemorrhagic fever are not well understood. We examined the modulation of endothelial barrier function in dengue virus type 2 (DENV2) infections using primary human umbilical vein endothelial cells. We demonstrated that the increase in endothelial barrier fun…	C. G. Patkar, K. Libraty, D. H.	.	irrelevant	focused on serotype
B291	Cytotoxic factor-autoantibodies: possible role in the pathogenesis of dengue haemorrhagic fever	2001	During dengue virus infection a unique cytokine, cytotoxic factor (hCF), is produced that is pathogenesis-related and plays a key role in the development of dengue haemorrhagic fever (DHF). However, what regulates the adverse effects of hCF is not known. We have previously shown that anti-hCF antibodies raised in mice, neutralise the pathogenic effects of hCF. In this study we have investigated t…	U. C. E. Chaturvedi, E. A. Agarwal, R. Mustafa, A. S.	.	time	day 1-4		.	m291	Dengue Virus Virulence and Diseases Severity	2015	The dengue virus is the causative agent of a wide spectrum of clinical manifestations, ranging from mild acute febrile illness to classical dengue fever, dengue hemorrhagic fever (DHF), and dengue shock syndrome (DSS). DHF and DSS are the potentially fatal forms of dengue virus infection, which has become an intractable public health problem in many countries. The pathogeneses of DHF/ DSS are not…	O. T. Prommalikit, U.	.	publication type
B292	Cytotoxic factor-autoantibodies: possible role in the pathogenesis of dengue haemorrhagic fever	2001	During dengue virus infection a unique cytokine, cytotoxic factor (hCF), is produced that is pathogenesis-related and plays a key role in the development of dengue haemorrhagic fever (DHF). However, what regulates the adverse effects of hCF is not known. We have previously shown that anti-hCF antibodies raised in mice, neutralise the pathogenic effects of hCF. In this study we have investigated t…	U. C. E. Chaturvedi, E. A. Agarwal, R. Mustafa, A. S.	.	duplicate	duplicate		.	m292	Dengue virus virulence and transmission determinants	2010	The mechanisms of dengue virus (DENV) pathogenesis are little understood because we have no models of disease; only humans develop symptoms (dengue fever, DF, or dengue hemorrhagic fever, DHF) and research has been limited to studies involving patients. DENV is very diverse: there are four antigenic groups (serotypes) and three to five genetic groups (genotypes) within each serotype. Thus, it has…	R. Rico-Hesse	.	publication type
B293	Daily Dengue Severity Score to Assess Severe Manifestations	2019	BACKGROUND: The study aimed to develop dengue severity score to assess severe manifestations among hospitalized patients with dengue infection. METHOD: Children and adolescents with serologically confirmed dengue infection admitted at Ramathibodi Hospital from 2004 to 2018 and treated by an expert multidisciplinary team were recruited. Medical records were retrospectively reviewed and 14 items, r…	K. C. Tangnararatchakit, A. Watcharakuldilok, P. Apiwattanakul, N. Lertbunrian, R. Keatkla, J. Yoksan, S.	.	inappropriate comparison	no comparison		.	m293	Dengue viruses - an overview	2013	Dengue viruses (DENVs) cause the most common arthropod-borne viral disease in man with 50-100 million infections per year. Because of the lack of a vaccine and antiviral drugs, the sole measure of control is limiting the Aedes mosquito vectors. DENV infection can be asymptomatic or a self-limited, acute febrile disease ranging in severity. The classical form of dengue fever (DF) is characterized …	A. T. L. Back, A.	.	publication type
B294	Daily handheld ultrasonography performed by clinicians can detect subclinical plasma leakage and identify dengue patients at risk for dengue shock syndrome	2012	Plasma leakage is the critical feature of severe dengue infection. Timely detection of plasma leakage is important to identify those at risk for dengue shock syndrome (DSS). While presently available clinical and laboratory (e.g. hematocrit) markers have only low sensitivity , ultrasonography may improve timely detection of plasma leakage. Unfortunately, limited availability in resource poor sett…	M. D. M. Michels, Q. Sumardi, U. Van Der Ven, A. J. Alisjahbana, B.	.	time	DSS on admission		.	m294	Dengue with Normal Platelet Count and no Hemoconcentration: Automated Hematogram in Cases with Underlying Thalassemia	2019		B. W. Joob, V.	.	publication type
B295	DC-SIGN (CD209) Carbohydrate Recognition Domain Is Not Polymorphic in Dengue Virus-Infected Indonesian Patients	2015	Dengue virus (DENV) infection is a significant burden in Indonesia and other tropical countries. DENV infection has a wide spectrum of clinical manifestations, i.e. asymptomatic, dengue fever, dengue hemorrhagic fever and dengue shock syndrome. The variety of clinical manifestations may be due to the diversity of genetic constitution of the host. The C-type lectin DC-SIGN (CD209) has been identif…	T. W. Wibawa, N. Arguni, E. Laksono, I. S.	.	inappropriate content	no markers		.	m295	Dengue: a newly emerging viral infection in Andaman and Nicobar Islands, India	2012	Prior to 2009 dengue fever had not been reported in the Andaman and Nicobar archipelago. In 2009, a few patients with dengue fever-like illness were reported, some of whom tested positive for dengue antibodies. In 2010, 516 suspected cases were reported, including some with dengue haemorrhagic fever (DHF) and dengue shock syndrome (DSS); 80 (15.5%) were positive for dengue antibodies. DENV RNA wa…	I. K. B. Chaaithanya, D. Muruganandam, N. Thamizhmani, R. Babu, B. V. Sundaram, S. G. Matta, M. Singh, S. S. Vijayachari, P.	.	irrelevant
B296	DC-SIGN (CD209) Promoter -336 A/G polymorphism is associated with dengue hemorrhagic fever and correlated to DC-SIGN expression and immune augmentation	2011	BACKGROUND: the C-type lectin DC-SIGN (CD209) is known to be the major dengue receptor on human dendritic cells, and a single nucleotide polymorphism (SNP) in the promoter region of CD209 (-336 A/G; rs4804803) is susceptible to many infectious diseases. We reason that variations in the DC-SIGN gene might have a broad influence on viral replication and host immune responses. METHODS AND FINDINGS: …	L. C. Wang, R. F. Liu, J. W. Lee, I. K. Lee, C. P. Kuo, H. C. Huang, S. K. Yang, K. D.	.	inappropriate content	no markers		.	m296	Dengue: an update for clinicians working in non-endemic areas	2015	Dengue is one of the most rapidly emerging viral infections globally, with 2.5 billion people now thought to live in dengue-endemic areas. In addition, reports of travel-related and autochthonous infections are increasing in non-endemic areas. Most patients with dengue experience a self-limiting febrile illness, but a proportion develop potentially life threatening complications around the time o…	S. W. Yacoub, B.	.	publication type
B297	Decision tree algorithms predict the diagnosis and outcome of dengue fever in the early phase of illness	2008	BACKGROUND: Dengue is re-emerging throughout the tropical world, causing frequent recurrent epidemics. The initial clinical manifestation of dengue often is confused with other febrile states confounding both clinical management and disease surveillance. Evidence-based triage strategies that identify individuals likely to be in the early stages of dengue illness can direct patient stratification …	L. S. Tanner, M. Low, J. G. Ong, A. Tolfvenstam, T. Lai, Y. L. Ng, L. C. Leo, Y. S. Thi Puong, L. Vasudevan, S. G. Simmons, C. P. Hibberd, M. L. Ooi, E. E.	.	inappropriate comparison	dengue vs non-dengue		.	m297	Dengue: hematologic aspects	1982		S. B. Halstead	.	publication type
B298	Decreased peripheral dendritic cell numbers in dengue virus infection	2012	Laboratory predictors of severe forms of dengue virus (DENV) infection are needed. These clinical forms seem to be associated with high viremia, stressing the importance of immune responses, which could involve dendritic cells (DC). Yet, very few studies have evaluated DC after DENV infection. We assessed peripheral blood DC subset numbers in mild and severe forms of dengue in 44 patients, older …	M. M. De Carvalho Bittencourt, J. Cabie, A. Thomas, L. Cesaire, R.	.	time	time < 5 days		.	m298	Dengue: the syndromic basis to pathogenesis research. Inutility of the 2009 WHO case definition	2013		S. B. Halstead	.	publication type
B299	Decreased plasma levels of the endothelial protective sphingosine-1-phosphate are associated with dengue-induced plasma leakage	2015	BACKGROUND: A transient endothelial hyperpermeability is a hallmark of severe dengue infections. Sphingosine-1-phosphate (S1P) maintains vascular integrity and protects against plasma leakage. We related plasma S1P levels to dengue-induced plasma leakage and studied mechanisms that may underlie the decrease in S1P levels in dengue. METHODS: We determined circulating levels of S1P in 44 Indonesian…		.	time	unclear time		.	m299	Dengue--how best to classify it	2011	Dengue has emerged as a major public health problem worldwide. Dengue virus infection causes a wide range of clinical manifestations. Since the 1970s, clinical dengue has been classified according to the World Health Organization guideline as dengue fever and dengue hemorrhagic fever. The classification has been criticized with regard to its usefulness and its applicability. In 2009, the World He…	A. R. Srikiatkhachorn, A. L. Gibbons, R. V. Sittisombut, N. Malasit, P. Ennis, F. A. Nimmannitya, S. Kalayanarooj, S.	.	publication type
B300	Dengue	2019	… The search for biomarkers that reliably predict development of severe dengue among symptomatic individuals is also a major focus of current research efforts. The first dengue vaccine was licensed in 2015 but its performance depends on serostatus …	A. Wilder-Smith, E. E. Ooi, O. Horstick and B. Wills	.	duplicate	duplicate		.	m300	Dengue-specific serotype related to clinical severity during the 2012/2013 epidemic in centre of Brazil	2017	Please see Additional file 1 for translations of the abstract into the five official working languages of the United Nations. BACKGROUND: Currently, in Brazil, there is a co-circulation of the four dengue (DENV-1 to DENV-4) serotypes. This study aimed to assess whether different serotypes and antibody response patterns were associated with the severity of the disease during a dengue outbreak, whi…	B. A. M. G. Rocha, A. O. Argolo, Aflt Tassara, M. P. da Silveira, L. A. Junqueira, I. C. Turchi, M. D. Feres, V. C. R. Martelli, C. M. T.	.	irrelevant
B301	Dengue and Comorbidities in the Peruvian Amazon: 2010-2014	2015	Dengue illness is endemic throughout urban centers in the Peruvian Amazon, especially in Iquitos city, causing high morbidity and mortality every year. Arterial hypertension, diabetes, rheumatoid arthritis, and other chronic diseases have been shown to be risk factors for severe dengue elsewhere, but little is known about the impact of these comorbidities on hospitalization and mortality rates in…	S. S. Vilcarromero, C. Olkowski, S. Bazan, I. Ramal-Asayag, C. Vidal, C. E. Alvarez-Antonio, C. Hontz, R. D. Halsey, E. S. Morrison, A. C. Ampuero, J. S.	.	inappropriate content	not a marker		.	m301	Detecting specific infections in children through host responses: a paradigm shift	2014	PURPOSE OF REVIEW: There is a need for improved diagnosis and for optimal classification of patients with infectious diseases. An alternative approach to the pathogen-detection strategy is based on a comprehensive analysis of the host response to the infection. This review focuses on the value of transcriptome analyses of blood leukocytes for the diagnosis and management of patients with infectio…	A. S. Mejias, N. M. Ramilo, O.	.	publication type
B302	Dengue and dengue hemorrhagic fever among adults: clinical outcomes related to viremia, serotypes, and antibody response	2008	BACKGROUND: Clinical manifestations of dengue vary in different areas of endemicity and between specific age groups, whereas predictors of outcome have remained controversial. In Brazil, the disease burden predominantly affects adults, with an increasing trend toward progression to dengue hemorrhagic fever (DHF) noted. METHODS: A cohort of adults with confirmed cases of dengue was recruited in ce…	A. O. T. Guilarde, M. D. Siqueira, J. B., Jr. Feres, V. C. Rocha, B. Levi, J. E. Souza, V. A. Boas, L. S. Pannuti, C. S. Martelli, C. M.	.	combined classification	classification		.	m302	Detection of post-vaccination enhanced dengue virus infection in macaques: An improved model for early assessment of dengue vaccines	2019	The need for improved dengue vaccines remains since the only licensed vaccine, Dengvaxia, shows variable efficacy depending on the infecting dengue virus (DENV) type, and increases the risk of hospitalization for severe dengue in children not exposed to DENV before vaccination. Here, we developed a tetravalent dengue purified and inactivated vaccine (DPIV) candidate and characterized, in rhesus m…	M. B. M. Borges, R. S. Carvalho Pereira, R. da Silva Mendes, Y. Almeida Mendes, L. G. Diniz-Mendes, L. Cruz, M. A. Tahmaoui, O. Baudart, S. Freire, M. Homma, A. Schneider-Ohrum, K. Vaughn, D. W. Vanloubbeeck, Y. Lorin, C. Malice, M. P. Caride, E. Warter, L.	.	irrelevant
B303	Dengue Effectiveness Study	2022		P. S. University of the, Pasteur Research Institute of Tropical, Medicine	.	error	not yet done		.	m303	Determinants of inapparent and symptomatic dengue infection in a prospective study of primary school children in Kamphaeng Phet, Thailand	2011	BACKGROUND: Dengue viruses are a major cause of morbidity in tropical and subtropical regions of the world. Inapparent dengue is an important component of the overall burden of dengue infection. It provides a source of infection for mosquito transmission during the course of an epidemic, yet by definition is undetected by health care providers. Previous studies of inapparent or subclinical infect…	T. P. A. Endy, K. B. Nisalak, A. Yoon, I. K. Green, S. Rothman, A. L. Thomas, S. J. Jarman, R. G. Libraty, D. H. Gibbons, R. V.	.	irrelevant
B304	Dengue epidemic in a non-endemic zone of Bangladesh: clinical and laboratory profiles of patients	2009	Backgrounds: Approximately, half of the population in the world including tropical and sub-tropical climates region is at risk of dengue. Being an endemic country, Bangladesh has experienced the largest dengue epidemic in 2019. The present study aimed at evaluating the clinical and laboratory profile of dengue patients in northern Bangladesh during the epidemic. Methods: This cross-sectional stud…	M. A. M. Rafi, Ashrafun Nahar Ahmed, Reejvi Chowdhury, Md Rezwanul Haque Wadood, Md Abdul Hossain, Md Golam	.	time	time		.	m304	Determinants of serum concentrations of lipopolysaccharide-binding protein (LBP) in the adult population: the role of obesity	2013	BACKGROUND AND AIM: Assessment of serum concentration of lipopolysaccharide (LPS)-binding protein (LBP) has been suggested as a useful biomarker to indicate activation of innate immune responses to microbial products. We investigated LBP concentrations and associations with demographics, lifestyle factors, and common metabolic abnormalities in adults. We also examined if LBP concentrations were a…	A. A. Gonzalez-Quintela, M. Campos, J. Vizcaino, L. Loidi, L. Gude, F.	.	irrelevant
B305	Dengue epidemics in two distinct periods reveal distinct epidemiological, laboratorial and clinical aspects in a same scenario: analysis of the 2010 and 2013 …	2016	… despite the occurrence of secondary infections, the DENV-4 emergence was not associated with severe … has been accepted as one of the most important tools for predicting epidemics … Furthermore, pre-existing comorbidities are also likely to lead to more severe dengue infections …	N. R. C. Faria and V. E. F. Solorzano	.	time	time		.	m305	Detrimental Role of Neutrophil Extracellular Traps during Dengue Virus Infection	2019	A recent article by Sung et al. identified the CLEC2 platelet receptor as an important factor of lethal dengue virus infection. Formation of neutrophil extracellular traps via crosstalk with CLEC5A and TLR2 neutrophils were ascribed a causative role in DENV infection. This provides new insights for the development of candidate broad-spectrum therapies against hemorrhagic virus infections.	C. G. Schulz, G. von Kockritz-Blickwede, M.	.	irrelevant	checked the original paper by Sung et al.
B306	Dengue fever - Clinical and laboratory parameters associated with complications	2003		M. A. Narayanan, M. A. Ambikapathy, P. Prema, R. Jeyapaul, M. P.	.	time	late sampling		.	m306	Development of a novel dengue virus serotype-specific multiplex real-time reverse transcription-polymerase chain reaction assay for blood screening	2016	BACKGROUND: Dengue fever is caused by four related RNA viruses of the genus Flavivirus, dengue virus (DENV)-1, -2, -3, and -4, which are transmitted to humans by mosquitoes. Although DENV is not endemic in Japan, an autochthonous dengue outbreak occurred in 2014. Several transfusion-transmitted cases have also been reported after the use of blood and plasma products in DENV-endemic countries. The…	K. K. Tezuka, M. Okuma, K. Nojima, K. Araki, K. Shinohara, N. Matsumoto, C. Satake, M. Takasaki, T. Saijo, M. Kurane, I. Hamaguchi, I.	.	irrelevant
B307	Dengue fever and ionized calcium levels: significance of detecting hypocalcaemia to predict severity of dengue	2017		N. J. A. Dahanayaka, S. B. Kodithuwakku Arachchi, U. P. Vithange, S. P. Rajapakse, R. Ranathunga, K. Siribaddana, S.	.	inappropriate comparison	no comparison		.	m307	Dextran fractional clearance studies in acute dengue infection	2011	BACKGROUND: Although increased capillary permeability is the major clinical feature associated with severe dengue infections the mechanisms underlying this phenomenon remain unclear. Dextran clearance methodology has been used to investigate the molecular sieving properties of the microvasculature in clinical situations associated with altered permeability, including during pregnancy and in vario…	J. P. Nguyen-Pouplin, T. Van, T. P. The, T. D. Thi, D. N. Farrar, J. Tinh, H. T. Wills, B.	.	irrelevant
B308	Dengue fever epidemic in Chennai--a study of clinical profile and outcome	2002	Children with dengue fever presenting to the Institute of Social Pediatrics, Government Stanley Hospital, during the months of October to December 2001, were prospectively followed up for clinical profile and outcome. Commonest clinical features were fever, vomiting, bleeding, body pain and hepatomegaly. Elevated liver enzymes and low platelet counts were common laboratory findings in dengue. Hep…	M. A. Narayanan, M. A. Thilothammal, N. Prema, R. Sargunam, C. S. Ramamurty, N.	.	time	no time mentioned		.	m308	Diabetes mellitus increases severity of thrombocytopenia in dengue-infected patients	2015	BACKGROUND: Diabetes mellitus is known to exacerbate bacterial infection, but its effect on the severity of viral infection has not been well studied. The severity of thrombocytopenia is an indicator of the severity of dengue virus infection. We investigated whether diabetes is associated with thrombocytopenia in dengue-infected patients. METHODS: We studied clinical characteristics of 644 patien…	C. Y. L. Chen, M. Y. Lin, K. D. Hsu, W. H. Lee, Y. J. Hsiao, P. J. Shin, S. J.	.	irrelevant	diabetes dengue
B309	Dengue fever in Dar es Salaam, Tanzania: clinical features and outcome in populations of black and non-black racial category	2018	BACKGROUND: Although the incidence of dengue across Africa is high, severe dengue is reported infrequently. We describe the clinical features and the outcome of dengue according to raceduring an outbreak in Dar es Salaam, Tanzania that occurred in both native and expatriate populations. METHODS: Adults with confirmed dengue (NS1 and/or IgM on rapid diagnostic test and/or PCR positive) were includ…	N. K. Boillat-Blanco, B. Mbarack, Z. Samaka, J. Mlaganile, T. Masimba, J. Franco Narvaez, L. Mamin, A. Genton, B. Kaiser, L. D'Acremont, V.	.	time	no time mentioned		.	m309	Diabetic patients suffering dengue are at risk for development of dengue shock syndrome/severe dengue: Emphasizing the impacts of co-existing comorbidity(ies) and glycemic control on dengue severity	2018	BACKGROUND/PURPOSE: The impact of type 2 diabetes mellitus (DM2) on clinical severity of dengue has not been fully understood. We aimed to assess risk factors for dengue hemorrhagic fever (DHF)/dengue shock syndrome (DSS) and severe dengue (SD) (defined based on the World Health Organization 1997 and 2009 dengue classifications), and additionally identify, among DM2 patients, who are at risk for …	I. K. H. Lee, C. J. Lee, C. T. Liu, J. W.	.	other
B310	Dengue fever outbreak in Karachi 2006--a study of profile and outcome of children under 15 years of age	2008	OBJECTIVE: To evaluate children with serologically confirmed Dengue fever in order to identify common clinical features, progress of disease, grades of severity and outcome of cases during the outbreak in 2006. METHODS: A cross-sectional, descriptive study was conducted on serologically positive children with Dengue fever (DF) admitted in Civil Hospital Karachi and Liaquat National Hospital betwe…	S. A. Ahmed, F. Yahya, Y. Rehman, A. Abbas, K. Ashraf, S. Akram, D. S.	.	time	time		.	m310	Diagnosis of dengue in Sri Lanka: improvements to the existing state of the art in the island	2014	Dengue fever (DF) is a mosquito borne virus infection which is endemic to the tropical regions of the world. In Sri Lanka, the first sero-positive case was reported in the 1960s; since then the island has experienced several outbreaks of DF/dengue haemorrhagic fever (DHF). The disease is more prevalent in some parts of the country where rapid urbanisation has taken place. Diagnosis of DF/DHF is m…	T. N. N. Senaratne, F.	.	publication type	review
B311	Dengue fever outbreak: a clinical management experience	2008	OBJECTIVE: To determine the frequency of dengue as a cause of fever and compare the clinical and haematological characteristics of Dengue-probable and Dengue-proven cases. STUDY DESIGN: An observational study. PLACE AND DURATION OF STUDY: The Combined Military Hospital, Malir Cantt., Karachi, from August 2005 to December 2006. PATIENTS AND METHODS: All patients with age above 14 years, who were e…	S. A. Ahmed, N. Ashraf, S. Ilyas, M. Tariq, W. U. Chotani, R. A.	.	combined classification	classification		.	m311	Diagnosis of severe dengue: Challenges, needs and opportunities	2019	BACKGROUND: Delayed diagnosis of dengue cases with increased risk for severe disease could lead to poor disease outcome. To date there is no specific laboratory diagnostic test for severe dengue. This qualitative study explored expert views regarding current issues in diagnosing severe dengue, rationale for severe dengue-specific diagnostics, future prospects and features of potential diagnostics…	P. F. W. Wong, L. P. AbuBakar, S.	.	irrelevant
B312	Dengue fever. Clinical features of 567 consecutive patients admitted to a tertiary care center in Saudi Arabia	2017	OBJECTIVES: To delineate the clinical features and outcomes of dengue infection and to guide clinician of early diagnosis and identification of risks factors for dengue hemorrhagic fever. Methods: This study is a retrospective cross-sectional. Clinical records of 567 patients with a confirmed diagnosis of dengue infection, admitted to a single hospital in Jeddah, Saudi Arabia, between January 201…	S. A.-D. Badreddine, F. Al-Dabbagh, A. Al-Amoudi, A. Al-Ammari, M. Elatassi, N. Abbas, H. Magliah, R. Malibari, A. Almoallim, H.	.	inappropriate comparison	no severe cases		.	m312	Diagnostic accuracy of NS1 ELISA and lateral flow rapid tests for dengue sensitivity, specificity and relationship to viraemia and antibody responses	2009	BACKGROUND: Dengue is a public health problem in many countries. Rapid diagnosis of dengue can assist patient triage and management. Detection of the dengue viral protein, NS1, represents a new approach to dengue diagnosis. METHODOLOGY/PRINCIPAL FINDINGS: The sensitivity and specificity of the Platelia NS1 ELISA assay and an NS1 lateral flow rapid test (LFRT) were compared against a gold standard…	V. T. N. Hang, N. M. Trung, D. T. Tricou, V. Yoksan, S. Dung, N. M. Van Ngoc, T. Hien, T. T. Farrar, J. Wills, B. Simmons, C. P.	.	irrelevant	test accuracy
B313	Dengue haemorrhagic fever and dengue shock syndrome: Are they tumour necrosis factor-mediated disorders?		A consecutive series of 24 patients with clinical features of primary dengue infection and 22 controls (14 patients with viral fever of unknown origin and 8 healthy subjects) were assayed for serum levels of tumour necrosis factor (TNF). The acute sera of the 24 patients with clinical dengue infection were positive for dengue virus-specific IgM antibody. Clinically, 8 had dengue fever (DF), 14 de…	M. K. Yadav, K. R. Iyngkaran, N. Sinniah, M.	.	time	unclear sampling time		.	m313	Diagnostic role of endothelial microparticles in vasculitis	2008	OBJECTIVE: Endothelial cells play a central pathogenetic role in ANCA-associated small-vessel vasculitis (AAV). Circulating endothelial cells (CECs), as a marker of endothelial damage, have been shown to be elevated in vasculitis. More recently, endothelial microparticles (EMPs) were found to be increased in active childhood vasculitis. The role of EMP in adult AAV and the relationship between EM…	U. G. Erdbruegger, M. Hertel, B. Wyss, K. Kirsch, T. Woywodt, A. Haller, H. Haubitz, M.	.	irrelevant
B314	Dengue haemorrhagic fever and dengue shock syndrome: are they tumour necrosis factor-mediated disorders?	1991	A consecutive series of 24 patients with clinical features of primary dengue infection and 22 controls (14 patients with viral fever of unknown origin and 8 healthy subjects) were assayed for serum levels of tumour necrosis factor (TNF). The acute sera of the 24 patients with clinical dengue infection were positive for dengue virus-specific IgM antibody. Clinically, 8 had dengue fever (DF), 14 de…	M. K. Yadav, K. R. Iyngkaran, N. Sinniah, M.	.	duplicate	duplicate		.	m314	The diagnostic sensitivity of dengue rapid test assays is significantly enhanced by using a combined antigen and antibody testing approach	2011	BACKGROUND: Serological tests for IgM and IgG are routinely used in clinical laboratories for the rapid diagnosis of dengue and can differentiate between primary and secondary infections. Dengue virus non-structural protein 1 (NS1) has been identified as an early marker for acute dengue, and is typically present between days 1-9 post-onset of illness but following seroconversion it can be difficu…	S. R. M. Fry, M. Semple, M. G. Simmons, C. P. Sekaran, S. D. Huang, J. X. McElnea, C. Huang, C. Y. Valks, A. Young, P. R. Cooper, M. A.	.	irrelevant
B315	Dengue haemorrhagic fever: ultrasound as an aid to predict the severity of the disease	1998	In a prospective study, the relationship between the clinical severity of dengue haemorrhagic fever (DHF) and the sonographic findings was examined. The study comprised 73 cases classified as mild (grades I-II) and 75 as severe (grades III-IV). Ultrasonography in the mild group revealed pleural effusions in 30%, ascites in 34%, gallbladder wall thickening in 32%, hepatomegaly in 49%, splenomegaly…	M. W. S. Setiawan, T. K. Wulur, H. Sugianto, D. Pool, T. N.	.	time	time		.	m315	Differences in clinical features and dengue severity between local and migrant Chinese with dengue infection in Singapore	2018	Dengue is endemic in Singapore but not China. We compared clinical features and disease severity of dengue between local and migrant Chinese, most of whom were construction workers, in Singapore. A retrospective study with all hospitalized dengue patients from 2005 to 2008 were performed, including 2609 local and 1195 migrant Chinese. Compared with local Chinese, migrant Chinese were younger. The…	C. P. Xu, J. Hsu, J. P. Leo, Y. S. Lye, D. C. B.	.	irrelevant	epidemiology
B316	Dengue hemorrhagic fever in infants: a study of clinical and cytokine profiles	2004	A prospective study of clinical and cytokine profiles of 107 infants with dengue hemorrhagic fever (DHF)/dengue shock syndrome (DSS) was conducted. Fever, petechiae on the skin, and hepatomegaly were the most common clinical findings associated with DHF/DSS in infants. DSS occurred in 20.5% of the patients. Hemoconcentration and thrombocytopenia were observed in 91.5% and 92.5% of the patients, r…	T. H. L. Nguyen, H. Y. Nguyen, T. L. Lin, Y. S. Huang, K. J. Le, B. L. Lin, C. F. Yeh, T. M. Do, Q. H. Vu, T. Q. Chen, L. C. Huang, J. H. Lam, T. M. Liu, C. C. Halstead, S. B.	.	time	time (day 3-day 7)		.	m316	Differences in GlycA and lipoprotein particle parameters may help distinguish acute kawasaki disease from other febrile illnesses in children	2016	BACKGROUND: Glycosylation patterns of serum proteins, such as alpha1-acid glycoprotein, are modified during an acute phase reaction. The response of acute Kawasaki disease (KD) patients to IVIG treatment has been linked to sialic acid levels on native IgG, suggesting that protein glycosylation patterns vary during the immune response in acute KD. Additionally, the distribution and function of lip…	M. A. S. Connelly, C. Winegar, D. A. Shalaurova, I. Pourfarzib, R. Otvos, J. D. Kanegaye, J. T. Tremoulet, A. H. Burns, J. C.	.	irrelevant
B317	Dengue hemorrhagic fever: comparison of patients with primary and secondary infections	2014	BACKGROUND: Dengue hemorrhagic fever (DHF) is considered to be associated with secondary dengue infection. This study was conducted to note frequency of primary and secondary dengue infection in DHF patients. Additionally these patients were compared in terms of age, gender, laboratory parameter, diseases severity and outcome. MATERIALS AND METHODS: In this cross sectional observational study DHF…	M. Q. Khurram, W. Hassan, S. J. Mumtaz, S. Bushra, H. T. Umar, M.	.	time	unclear time		.	m317	Differences in levels of platelet-derived microparticles in platelet components prepared using the platelet rich plasma, buffy coat, and apheresis procedures	2017	BACKGROUND: There has been an increased interest in platelet-derived microparticles (PMPs) in transfusion medicine. Little is known about PMP status during the preparation of platelet concentrates for transfusion. AIM: The aim of this study is to compare the PMP levels in platelet components prepared using the buffy coat (BC), platelet-rich plasma platelet concentrate (PRP-PC), and apheresis (AP)…	E. U. Noulsri, P. Lerdwana, S. Chongkolwatana, V. Permpikul, P.	.	irrelevant
B318	Dengue hemorrhagic fever: the sensitivity and specificity of the world health organization definition for identification of severe cases of dengue in Thailand, 1994-2005	2010	BACKGROUND: Dengue virus infection causes a spectrum of clinical manifestations, usually classified according to the World Health Organization (WHO) guidelines into dengue fever (DF) and dengue hemorrhagic fever (DHF). The ability of these guidelines to categorize severe dengue illness has recently been questioned. METHODS: We evaluated dengue case definitions in a prospective study at a pediatri…	A. G. Srikiatkhachorn, R. V. Green, S. Libraty, D. H. Thomas, S. J. Endy, T. P. Vaughn, D. W. Nisalak, A. Ennis, F. A. Rothman, A. L. Nimmannitaya, S. Kalayanarooj, S.	.	inappropriate content	no markers		.	m318	Differences in Mortality and Clinical Manifestations of Dengue Hemorrhagic Fever in Taiwan in Different Years: A Comparison for Cases in 2014 and 2015 Epidemics	2017	People in southern Taiwan experienced two major dengue outbreaks in 2014 and 2015. The mortality and clinical features were very different between these 2 years. Dengue virus serotype 1 (DENV-1) caused epidemic outbreak in 2014 and DENV-2 was predominant in 2015. The characteristics of dengue hemorrhagic fever (DHF) cases in the 2 years was analyzed. We conducted a retrospective chart review to a…	K. H. Chang, C. H. Lee, I. K. Lu, P. L. Lin, C. Y. Chen, T. C. Lai, P. C. Hsieh, H. C. Yu, H. L. Hung, C. H. Wu, M. C. Chin, Y. Y. Huang, C. C. Wu, D. C. Chen, Y. H.	.	irrelevant
B319	Dengue in hospitalized children with sickle cell disease: A retrospective cohort study in the French departments of America	2019	BACKGROUND: To describe the characteristics of dengue in sickle cell children and try to identify risk factors of severity. METHODS: In this retrospective study, we describe the evolution according to genotype (SS or SC and controls) and severity. RESULTS AND CONCLUSIONS: From 2005 to 2013, 106 hospitalizations for dengue fever were recorded, 35 SS genotype, 35 SC and 36 without SCD or any other …	N. C. Elenga, D. Muanza, B. Elana, G. Hocquelet, S. Tarer, V. Maillard, F. Sibille, G. Divialle Doumdo, L. Petras, M. Tressieres, B. Etienne-Julan, M.	.	time	unclear time		.	m319	The differences of clinical manifestations and laboratory findings in children and adults with dengue virus infection	2007	BACKGROUND: Dengue haemorrhagic fever is an important public health problem and mainly occurs in children less than 15 years of age. Recently, the incidence of the disease have increased in adults but data on clinical and laboratory presentations of those affected are limited. OBJECTIVES: To assess and compare clinical manifestations and laboratory findings of dengue virus infected children and a…	L. P. Kittigul, P. Sujirarat, D. Siripanichgon, K.	.	irrelevant
B320	Dengue in the early febrile phase: viremia and antibody responses	1997	A multicenter effort was begun in 1994 to characterize the pathophysiology of dengue using a study design that minimized patient selection bias by offering enrollment to all children with undifferentiated fever for <72 h. In the first year, 189 children were enrolled (age range, 8 months to 14 years). Thirty-two percent of these children had dengue infections (60 volunteers). The percentage of ch…	D. W. G. Vaughn, S. Kalayanarooj, S. Innis, B. L. Nimmannitya, S. Suntayakorn, S. Rothman, A. L. Ennis, F. A. Nisalak, A.	.	combined classification	classification		.	m320	Different plasma levels of interleukins and chemokines: comparison between children and adults with AIDS in China	2009	BACKGROUND: The immunological differences between children and adults with AIDS in China are not well documented. Th1/Th2 cytokines and chemokines are two types of immune factors intimately involved in disease progression of HIV-1 infection. This study aimed to identify changes in plasma levels of Th1/Th2 cytokines inerleukin (IL)-18, IL-16, IL-10 and chemokines regulated on activation, normal T …	C. Z. Z. Jin, Y. Zhang, F. J. Yao, H. P. Wu, L. J. Zhao, H. X. Wei, H. S. Wu, N. P.	.	irrelevant
B321	Dengue in the renal transplant population-a single center experience	2018	Background: Dengue is caused by an Arbovirus transmtted by the mosuqitoes, Aedes aegypti and Aedes albopticus and occurs in seasonal epidemics causing high rate of complications andmortality. It is endemic in India. Renal transplant recipients in endemic areas or those who travel to endemic areas are at risk of developing dengue. Case serires of dengue infection in renal transplant recipients hav…	D. K. Kenwar, V. Sharma, A. Singh, S. Singh, N. Kapoor, K. Chamb, S.	.	time	time		.	m321	The Differential Blood Count in Dengue	1913		W. L. Harnett	.	publication type
B322	Dengue in Vietnamese infants--results of infection-enhancement assays correlate with age-related disease epidemiology, and cellular immune responses correlate with disease severity	2008	The pathogenesis of severe dengue is not well understood. Maternally derived subneutralizing levels of dengue virus-reactive IgG are postulated to be a critical risk factor for severe dengue during infancy. In this study, we found that, in healthy Vietnamese infants, there was a strong temporal association between the Fc-dependent, dengue virus infection-enhancing activity of neat plasma and the …	T. N. Q. Chau, N. T. Thuy, T. T. Tuan, N. M. Hoang, D. M. Dung, N. T. Lien le, B. Quy, N. T. Hieu, N. T. Hieu, L. T. Hien, T. T. Hung, N. T. Farrar, J. Simmons, C. P.	.	time	unclear sampling time		.	m322	Differential clinical outcome of dengue infection among patients with and without HIV infection: a matched case-control study	2015	Clinical characteristics and outcome among dengue patients with and without human immunodeficiency virus (HIV) infection remain elusive. A total of 10 dengue virus (DENV)-HIV Chinese patients were compared with 40 Chinese dengue patients without HIV, who were matched for age, gender, type of care received, methods, and year of dengue diagnosis from 2005 to 2008. Univariate and multivariate condit…	J. T. Pang, T. L. Lye, D. C. Leo, Y. S.	.	publication type
B323	Dengue Infection Complicated by Hemophagocytic Lymphohistiocytosis: Experiences From 180 Patients With Severe Dengue	2015	BACKGROUND: Globally, ~500 000 people with severe dengue (SD) require hospitalization yearly; ~12 500 (2.5%) die. Secondary hemophagocytic lymphohistiocytosis (sHLH) is a potentially fatal hyperinflammatory condition for which HLH-directed therapy (as etoposide and dexamethasone) can be life-saving. Prompted by the high mortality in SD and the increasing awareness that patients with SD may develo…	F. K. T. Kan, C. C. Von Bahr Greenwood, T. Khalid, K. E. Supramaniam, P. Hed Myrberg, I. Tan, L. H. Henter, J. I.	.	inappropriate comparison	only severe cases		.	m323	Differential contributions of monocyte- and platelet-derived microparticles towards thrombin generation and fibrin formation and stability	2011	BACKGROUND: Microparticles (MPs) are sub-micron vesicles shed by activated or apoptotic cells, including platelets and monocytes. Increased circulating MPs are associated with thrombosis; however, their role in thrombogenesis is poorly understood. OBJECTIVE: To determine how MPs promote thrombin generation and modulate fibrin density and stability. METHODS: Platelets and monocytes were isolated f…	M. M. G. Aleman, C. Harrison, P. Wolberg, A. S.	.	irrelevant
B324	Dengue infection complicated by hemophagocytic lymphohistiocytosis: Experiences from 180 severe dengue patients	2019	BACKGROUND: Globally approximately 500,000 people with severe dengue (SD) require hospitalization yearly; about 12,500 (2.5%) die. Secondary hemophagocytic lymphohistiocytosis (sHLH) is a potentially fatal hyperinflammatory condition for which HLH-directed therapy (as etoposide and dexamethasone) can be life-saving. Prompted by the high mortality in SD and the increasing awareness that patients w…	F. K. T. Kan, C. C. von Bahr Greenwood, T. Khalid, K. E. Supramaniam, P. Hed Myrberg, I. Tan, L. H. Henter, J. I.	.	time	severe on admission		.	m324	Differential diagnosis of Chikungunya, dengue viral infection and other acute febrile illnesses in children	2012	BACKGROUND: Clinical manifestations of chikungunya (CHIK) are similar to those of dengue. It would be useful to be able to identify clinical manifestations that could reliably help to differentiate CHIK from dengue and other acute febrile illnesses during a CHIK outbreak in a dengue-endemic area. METHODS: A prospective cohort study was conducted between April and July 2009 in children aged 1 mont…	K. K. Laoprasopwattana, L. Jarumanokul, R. Geater, A.	.	irrelevant
B325	Dengue infection in children in Ratchaburi, Thailand: a cohort study. II. Clinical manifestations	2012	BACKGROUND: Dengue infection is one of the most important mosquito-borne diseases. More data regarding the disease burden and the prevalence of each clinical spectrum among symptomatic infections and the clinical manifestations are needed. This study aims to describe the incidence and clinical manifestations of symptomatic dengue infection in Thai children during 2006 through 2008. STUDY DESIGN: …	C. L. Sirivichayakul, K. Chanthavanich, P. Jiwariyavej, V. Chokejindachai, W. Pengsaa, K. Suvannadabba, S. Dulyachai, W. Letson, G. W. Sabchareon, A.	.	combined classification	classification		.	m325	Differentially abundant transcripts in PBMC of hospitalized geriatric patients with hip fracture compared to healthy aged controls	2011	The abundance of a selection of transcript species involved in inflammation, immunosenescence and stress response was compared between PBMC of 35 geriatric patients with hip fracture in acute phase (days 2-4 after hospitalization) or convalescence phase (days 7-10) and 28 healthy aged controls. Twenty-nine differentially abundant transcripts were identified in acute phase versus healthy ageing. T…	T. K. G. Vo, P. de Saint-Hubert, M. Morrhaye, G. Debacq-Chainiaux, F. Swine, C. Geenen, V. Martens, H. J. Toussaint, O.	.	irrelevant
B326	Dengue infection in Dhaka City, Bangladesh	2013	Dengue fever (DF) and dengue haemorrhagic fever (DHF) are now endemic in Bangladesh with outbreaks being reported quite frequently. This cross sectional study was done clinically suspected dengue patients were selected from different hospitals of Dhaka city, Bangladesh, from January 2008 to December 2008. The clinical features, risk factors and laboratory findings associated with dengue infection…	R. T. Sharmin, S. Mamun, K. Z. Nessa, A. Jahan, M.	.	time	time		.	m326	Differentiating between dengue fever and malaria using hematological parameters in endemic areas of Thailand	2017	BACKGROUND: Dengue fever (DF) and malaria are the two major public health concerns in tropical countries such as Thailand. Early differentiation between dengue and malaria could help clinicians to identify patients who should be closely monitored for signs of dengue hemorrhagic fever or severe malaria. This study aims to build knowledge on diagnostic markers that are used to discriminate between …	M. P. Kotepui, B. Phiwklam, N. Uthaisar, K.	.	other
B327	Dengue infection in international travellers visiting Bali, Indonesia	2018	Background: Dengue, an acute febrile illness caused by infection with dengue virus (DENV), is endemic in Bali, Indonesia. As one of the world's most popular tourist destinations, Bali is regularly visited by domestic and international travellers, who are prone to infection by endemic pathogens, including DENV. Currently, limited data are available on the characteristics of dengue in travellers vi…	S. Y. Masyeni, B. Somia, I. K. A. Myint, K. S. A. Sasmono, R. T.	.	inappropriate content	no marker		.	m327	Digital plethysmography and arginine metabolism in prehypertension: effect of nebivolol therapy	2015	Prehypertension is an important phenotype for cardiovascular risk and development of established hypertension. To better understand the early circulatory changes in this group, the authors studied 34 patients with prehypertension (blood pressure 120-139/80-89 mm Hg) using digital plethysmography for measurement of blood flow and reactive hyperemic index (RHI). Arterial augmentation index (AI) was…	R. F. Kandavar, C. Sander, G. E. Kim, C. Velaga, S. Sukhanov, S. Delafontaine, P. Egan, P. Roffidal, L. E. Giles, T. D.	.	irrelevant
B328	Dengue nonstructural protein-1 status is not associated to circulating levels of interleukin-17, C-reactive protein and complement in children with acute dengue	2013	BACKGROUND: During dengue infection increase in plasma level of various substances have been reported. Some of those molecules are related to the virus biology and others result of the interaction virus-host. Nonstructural protein-1 (NS1) secreted by dengue virus has been reported to have a role in dengue pathogenesis. NS1 is capable of interacting with complement to evade viral clearance. Howeve…	A. V. Duran, N. Mosquera, J. Pons, H. Torres, M. Alcocer, S. Castillo, J. L.	.	time	time		.	m328	Dimethylarginines: endogenous inhibitors of nitric oxide synthesis in children with falciparum malaria	2014	BACKGROUND: Nitric oxide (NO) bioavailability is impaired in children and adults with severe falciparum malaria (SM). Asymmetric-dimethylarginine (ADMA) limits NO production by inhibiting NO synthase and is increased in adult SM. The role of ADMA in the pathogenesis of childhood SM is unknown. METHODS: We studied Tanzanian children ages 4-8 years with malaria. Plasma levels of arginine, arginase,…	J. B. Y. Weinberg, T. W. Mukemba, J. P. Florence, S. M. Volkheimer, A. D. Wang, H. Chen, Y. Rubach, M. Granger, D. L. Mwaikambo, E. D. Anstey, N. M.	.	irrelevant
B329	Dengue NS1 antigen contributes to disease severity by inducing interleukin (IL)-10 by monocytes	2016	Both dengue NS1 antigen and serum interleukin (IL)-10 levels have been shown to associate with severe clinical disease in acute dengue infection, and IL-10 has also been shown to suppress dengue-specific T cell responses. Therefore, we proceeded to investigate the mechanisms by which dengue NS1 contributes to disease pathogenesis and if it is associated with altered IL-10 production. Serum IL-10 …	T. N. G. Adikari, L. Wickramasinghe, N. Salimi, M. Wijesiriwardana, N. Kamaladasa, A. Shyamali, N. L. Ogg, G. S. Malavige, G. N.	.	combined classification	classification		.	m329	Discordant patterns of bacterial translocation markers and implications for innate immune imbalances in schizophrenia	2013	The origin of inflammation in psychiatric disorders is not well understood. The translocation of commensal microbiota across the gastrointestinal barrier can result in a persistent state of low-grade immune activation and/or inflammation. We measured serological surrogate markers of bacterial translocation (soluble CD14 (sCD14) and lipopolysaccharide binding protein (LBP)) in two psychiatric coho…	E. G. G. Severance, K. L. Stallings, C. R. Origoni, A. E. Khushalani, S. Leweke, F. M. Dickerson, F. B. Yolken, R. H.	.	irrelevant
B330	Dengue Patients with Early Hemorrhagic Manifestations Lose Coordinate Expression of the Anti-Inflammatory Cytokine IL-10 with the Inflammatory Cytokines IL-6 and IL-8	2016	Dengue is responsible for a wide range of clinical manifestations, ranging from asymptomatic infections to severe cases. The alteration of cytokine levels correlated with clinical characteristics can help determine prognostic markers of the disease and the identification of targets for immunotherapy. We measured the viral load, serotype, and cytokine levels of 212 serum samples from patients with…	F. C. C. Iani, S. Duarte, M. M. Cury, A. L. Cecilio, A. B. Costa, P. A. Antonelli, L. R. Gollob, K. J.	.	inappropriate comparison	no severe cases		.	m330	Discriminating malaria from dengue fever in endemic areas: clinical and biological criteria, prognostic score and utility of the C-reactive protein: a retrospective matched-pair study in French Guiana	2013	BACKGROUND: Dengue and malaria are two major public health concerns in tropical settings. Although the pathogeneses of these two arthropod-borne diseases differ, their clinical and biological presentations are unspecific. During dengue epidemics, several hundred patients with fever and diffuse pain are weekly admitted at the emergency room. It is difficult to discriminate them from patients prese…	L. B. Epelboin, C. Ouar-Epelboin, S. Hanf, M. Dussart, P. Djossou, F. Nacher, M. Carme, B.	.	irrelevant
B331	Dengue Patients with Early Hemorrhagic Manifestations Lose Coordinate Expression of the Anti-Inflammatory Cytokine IL-10 with the Inflammatory Cytokines IL-6 and IL-8	2016	Dengue is responsible for a wide range of clinical manifestations, ranging from asymptomatic infections to severe cases. The alteration of cytokine levels correlated with clinical characteristics can help determine prognostic markers of the disease and the identification of targets for immunotherapy. We measured the viral load, serotype, and cytokine levels of 212 serum samples from patients with…	F. C. C. Iani, S. Duarte, M. M. Cury, A. L. Cecilio, A. B. Costa, P. A. Antonelli, L. R. Gollob, K. J.	.	duplicate	duplicate		.	m331	Distinct Lipoprotein Curves in Normal Weight, Overweight, and Obese Children and Adolescents	2017	OBJECTIVES: Pediatric lipoprotein curves are based on population-based samples. As obesity, may alter lipoprotein levels, cutoffs not adjusted for body mass index (BMI) are potentially inappropriate. We aimed to develop distinct serum lipid curves based on sex- and BMI-percentiles for children and adolescents. METHODS: Cross-sectional analysis included all healthy children and adolescents (age ra…	H. L. Interator, Y. Hoshen, M. Safra, I. Balicer, R. Leshno, M. Shamir, R.	.	irrelevant
B332	Dengue scenario: Chennai perspective-a six-year study (2009-2014)	2017	Dengue is a public health problem with an increasing global incidence and geographic distribution in almost all tropical and subtropical countries, with a transition from epidemic to endemic occurrence. In this study, we report a six-year analysis (2009-2014) performed at the Department of Virology, King Institute of Preventive Medicine, Chennai, Tamil Nadu, India. Our data confirm earlier findin…	P. S. K. Padmapriya, V. Senthil Raja, R. Khaleefathullah Sheriff, A. Uma, T. S. Mohana, S. Arunagiri, K. Anupama, A. Saran, N. Kiruba, R. Saravana Murali, K. Suresh Babu, B. V. Nivas Chakravarthy, N. Saraswathi, K. Kaveri, K. Gunasekaran, P.	.	inappropriate comparison	no severe cases		.	m332	Diversity and composition of dengue virus type 2 in Venezuela	2013	Dengue is a mosquito-borne disease caused by four closely related dengue virus (genus Flavivirus)serotypes (DENV-1-4). The clinical outcomes vary from mild febrile illness to life-threatening haemorrhagic manifestations. DENVs are endemic in the tropics and subtropics globally and currently no specific treatment or vaccines are available. In Venezuela, the American-Asian genotype of DENV-2 is the…	E. C. Huhtamo, G. Sierra, G. Camacho, D. E. Sironen, T. Vapalahti, O. Uzcategui, N. Y.	.	other	epidemiology
B333	Dengue score as a diagnostic predictor for pleural effusion and/or ascites: external validation and clinical application	2018	BACKGROUND: The Dengue Score is a model for predicting pleural effusion and/or ascites and uses the hematocrit (Hct), albumin concentration, platelet count and aspartate aminotransferase (AST) ratio as independent variables. As this metric has not been validated, we conducted a study to validate the Dengue Score and assess its clinical application. METHODS: A retrospective study was performed at …	S. H. Suwarto, M. J. Widjaya, B.	.	inappropriate content	no markers		.	m333	Dominant cross-reactive B cell response during secondary acute dengue virus infection in humans	2012	The four serotypes of dengue virus (DENV) cause dengue fever (DF) and dengue hemorrhagic fever/dengue shock syndrome (DHF/DSS). Severe disease has been associated with heterotypic secondary DENV infection, mediated by cross-reactive antibodies (Abs) and/or cross-reactive T cells. The role of cross-reactive immunity in mediating enhanced disease versus cross-protection against secondary heterotypi…	S. M. Zompi, M. Pohl, M. O. Balmaseda, A. Harris, E.	.	irrelevant
B334	Dengue score: a proposed diagnostic predictor for pleural effusion and/or ascites in adults with dengue infection	2016	BACKGROUND: There are several limitations in diagnosing plasma leakage using the World Health Organization (WHO) guidelines of dengue hemorrhagic fever. We conducted a study to develop a dengue scoring system to predict pleural effusion and/or ascites using routine laboratory parameters. METHODS: A prospective observational study was carried out at Cipto Mangunkusumo Hospital and Persahabatan Hos…	S. N. Suwarto, L. Sinto, R. Effendi, B. Ibrahim, E. Suryamin, M. Sasmono, R. T.	.	inappropriate content	no markers		.	m334	Dominant expression of interleukin-10 and transforming growth factor-beta genes in activated T-cells of chronic active Epstein-Barr virus infection	2004	Chronic active Epstein-Barr virus (EBV) infection is a chronic mononucleosis syndrome associated with clonal proliferation of EBV-carrying T-/natural killer (NK)-cells. High levels of circulating EBV and activated T-cells are sustained during the prolonged disease course, whereas it is not clear how ectopic EBV infection in T-/NK-cells has been established and maintained. To assess the biological…	S. N. Ohga, A. Takada, H. Tanaka, T. Furuno, K. Takahata, Y. Kinukawa, N. Fukushima, N. Imai, S. Hara, T.	.	irrelevant
[truncated: 3,801 more rows]
